# Supplementary material for: Integrative molecular subtypes of acute myeloid leukemia
Source: Blood Cancer J. 2023 May 8;13(1):71. doi: 10.1038/s41408-023-00836-4 (PMC10167212; doi:10.1038/s41408-023-00836-4)
Supplement: Supplementary file 2 — Supplementary Table 1 [file 41408_2023_836_MOESM2_ESM.xlsx]

## Sheet: Methylation clusters m1-3
Symbol	Clusters
NAV1	m1
MST1R	m1
POU2AF1	m1
VAMP5	m1
EGFL7	m1
PRX	m1
SBSN	m1
CCND1	m1
DNTT	m1
PAM	m1
CUEDC1	m1
GBP6	m1
BTN3A3	m1
GLIPR1L2	m1
UBXN11	m1
ICAM3	m1
IFITM1	m1
CD34	m1
RSPH6A	m1
CLDN15	m1
TMC6	m1
ROBO4	m1
DAPK1	m1
TMIGD2	m1
LHFPL2	m1
PTPRCAP	m1
S1PR4	m1
ZNF721	m1
C7orf41	m1
KLF7	m1
CD200	m1
ATP10A	m1
HPGDS	m1
AHR	m1
TCP11L1	m1
PSMD1	m1
RCSD1	m1
PTPN6	m1
TMC8	m1
KIAA0513	m1
DUSP2	m1
IRF5	m1
HLA-DMB	m1
HLA-DMA	m1
CIITA	m1
OAS2	m1
GBP4	m1
TNFSF8	m1
CD79B	m1
SUPT3H	m1
VPREB1	m1
MGC29506	m1
TIGD2	m1
PPBP	m1
IQGAP2	m1
CETP	m1
MYO18B	m1
CDH9	m1
DUSP22	m1
MPO	m1
F13A1	m1
HGF	m1
RNF126	m1
LY86	m1
GPR171	m1
VSTM1	m1
LAX1	m1
FCGR2A	m1
UPF3A	m1
MPHOSPH9	m1
TXNRD2	m1
SUGT1P1	m1
MEST	m1
HESX1	m1
HOXB6	m1
LIMD2	m1
C1orf59	m1
PPAN-P2RY11	m1
ZNF710	m1
SORBS3	m1
ZNF718	m1
ZNF197	m1
HIST1H3J	m1
HIST1H1A	m1
HIST1H4F	m1
HIST1H2BB	m1
RHBDD1	m1
PPP2R1A	m1
ORAI2	m1
CCDC19	m1
TFAP2E	m1
NPR2	m1
BCL9L	m1
TNFRSF10A	m1
CCDC47	m1
ZNF107	m1
TBC1D14	m1
MGAT2	m1
RPS28	m1
NMT1	m1
MYADM	m1
MAP3K5	m1
STRN4	m1
RNH1	m1
NANP	m1
TTC38	m1
NDFIP1	m1
IFI35	m1
TTLL11	m1
KTN1	m1
SPPL2B	m1
LIMD1	m1
VPS26B	m1
SCLT1	m1
YIF1B	m1
PRR3	m1
SLC11A2	m1
FTH1	m1
MBTPS1	m1
CSNK1E	m1
ZNF581	m1
SMAGP	m1
SLC9A3R2	m1
CD5	m1
SLC37A3	m1
FANCE	m1
FBXL14	m1
ARL6IP1	m1
TGFB3	m1
PHF13	m1
APOL6	m1
AGA	m1
TXNDC15	m1
KLHL21	m1
DMC1	m1
ARFGAP3	m1
DFNB31	m1
SMC1B	m1
ZNF580	m1
LIN7B	m1
TCF19	m1
MESDC1	m1
PLD2	m1
PER3	m1
NSUN7	m1
ABCA5	m1
CYFIP1	m1
CAMTA2	m1
CYB561	m1
ICMT	m1
CENPB	m1
TCF15	m1
PSRC1	m1
KCNK6	m1
B3GALTL	m1
AFF4	m1
GPER	m1
C10orf26	m1
C2orf3	m1
TGFB1I1	m1
TOMM20L	m1
ABCC4	m1
CD40	m1
ZAK	m1
TGFBR1	m1
SLC2A11	m1
NUP210	m1
MOBKL2A	m1
HLA-DOB	m1
EVL	m1
STAP1	m1
LY96	m1
MANEAL	m1
FAAH	m1
MGP	m1
BPI	m1
RPS6KC1	m1
PSMD11	m1
ATIC	m1
ACVR1	m1
FHIT	m1
SLC38A10	m1
PDHX	m1
MMP7	m1
GAPDHS	m1
C1orf220	m1
NCSTN	m1
ZMYND12	m1
STYXL1	m1
ELOVL1	m1
ERCC6	m1
BFSP1	m1
TBC1D10B	m1
SFXN3	m1
TMEM175	m1
ISG20L2	m1
EMG1	m1
S100A13	m1
MPHOSPH10	m1
TRAM1	m1
LPCAT1	m1
SIRT6	m1
GLRX2	m1
KMO	m1
POLE4	m1
BLOC1S2	m1
SLC35E3	m1
C6orf125	m1
LASS2	m1
NUDT5	m1
NME3	m1
ANAPC13	m1
EMR2	m1
ABCC1	m1
HIST1H2BJ	m1
HNRNPF	m1
RELL2	m1
MICAL2	m1
GLTP	m1
PER2	m1
MFI2	m1
MAP1D	m1
CDC42EP3	m1
TRIOBP	m1
FOSL1	m1
CDK18	m1
BTBD8	m1
NENF	m1
FAM65A	m1
DDHD1	m1
ADRBK1	m1
XYLB	m1
BTBD2	m1
TRAF1	m1
PPM1M	m1
IER5	m1
SLC37A1	m1
IL23A	m1
TNFAIP8	m1
C1orf38	m1
STX10	m1
PNPLA2	m1
SLC26A8	m1
POU3F1	m1
PITX1	m1
S1PR3	m1
CACNA1C	m1
ZNF790	m1
TIMP3	m1
KRT72	m1
CCDC81	m1
SLC38A4	m1
ENTPD3	m1
MEGF10	m1
BHMT	m1
TSPYL5	m1
CKMT2	m1
C3orf15	m1
CD164L2	m1
RTKN	m1
PKDREJ	m1
KCNQ1DN	m1
WDR52	m1
LEP	m1
PTCH1	m1
GATA3	m1
PRKG2	m1
PAQR9	m1
ALPL	m1
PF4V1	m1
WNT6	m1
CRABP2	m1
NR2E1	m1
CAMK2N1	m1
SCUBE3	m1
HIST3H2A	m1
ANKRD45	m1
OXGR1	m1
ALX4	m1
EMCN	m1
C1orf115	m1
PITX2	m1
CALCA	m1
TMEM90B	m1
KCNAB3	m1
COL21A1	m1
CA3	m1
NUP155	m1
CDC42BPA	m1
C13orf36	m1
PLEK2	m1
CYP2E1	m1
TFAP2A	m1
LDB2	m1
LGMN	m1
LTF	m1
ISL2	m1
SLC26A10	m1
UPK3A	m1
FGF2	m1
FKBP9	m1
PTAFR	m1
TRPC1	m1
BCAN	m1
FBXO39	m1
PRKAA2	m1
LAMA4	m1
NRN1	m1
NEUROD2	m1
NES	m1
EMX1	m1
RGL3	m1
TMEM56	m1
HHIPL1	m1
CD8B	m1
EBF1	m1
PDK4	m1
CAMK1	m1
UBXN10	m1
CACNA1D	m1
STEAP4	m1
SLC38A11	m1
SCUBE2	m1
RLN2	m1
HCG9	m1
DES	m1
COL2A1	m1
C10orf116	m1
SHROOM1	m1
HLA-E	m1
HLA-A	m1
MGC14436	m1
C12orf34	m1
LRP6	m1
PRR15	m1
ICAM5	m1
GALM	m1
BMPR1A	m1
PEX7	m1
DOLK	m1
RPP25	m1
CHCHD6	m1
TSPAN15	m1
SOCS3	m1
PLXDC1	m1
SLC2A14	m1
BCL7B	m1
GCOM1	m1
CHFR	m1
TRIB2	m1
MPZL2	m1
AMT	m1
ABHD5	m1
ARTN	m1
PSD3	m1
DCHS1	m1
RAB36	m1
CRIP3	m1
FXYD7	m1
CTF1	m1
PRKAR1B	m1
CDKL2	m1
NRSN2	m1
ANKRD53	m1
CXCL5	m1
TINAGL1	m1
RSPH9	m1
KCNC4	m1
CPNE7	m1
SULT1A3	m1
PAOX	m1
DRD4	m1
ABAT	m1
ARHGAP22	m1
ABCA7	m1
PNPLA6	m1
HLF	m1
MRPL55	m1
BLOC1S1	m1
MAPKAP1	m1
ZNF48	m1
NACC2	m1
KCNA3	m1
RBM9	m1
CCDC107	m1
TOM1L1	m1
VNN2	m1
TMEM48	m1
HSD3B7	m1
GNMT	m1
ALS2CR11	m1
SNRPB2	m1
SRXN1	m1
ACRBP	m1
MICAL1	m1
SLC22A5	m1
BST2	m1
IL12RB2	m1
HTATIP2	m1
KLRG1	m1
ABTB1	m1
LRRC43	m1
IL12B	m1
SNN	m1
OAT	m1
MAMSTR	m1
INPP5J	m1
CREB5	m1
CAB39L	m1
AQP10	m1
NMNAT3	m1
CMTM4	m1
CCDC148	m1
LRP8	m1
CPT1B	m1
ALOX12	m1
BAK1	m1
SLC4A11	m1
MYO1C	m1
PLA2R1	m1
GALNT5	m1
ENTPD2	m1
GSTM5	m1
LAMB2	m1
AIF1L	m1
CLDN6	m1
ALOX15B	m1
SORT1	m1
C9orf171	m1
NOTCH3	m1
ALAS1	m1
SNCG	m1
FBXO2	m1
TMEM176B	m1
TEK	m1
CYP7B1	m1
TNK1	m1
ZNF205	m1
MGC3771	m1
PDGFRA	m1
COLEC11	m1
PDE1A	m1
CROT	m1
TMEM204	m1
SH3TC1	m1
H1F0	m1
C6orf25	m1
OXT	m1
MBNL1	m1
ZNF662	m1
IFI44L	m1
C17orf88	m1
CDK14	m1
ALPK1	m1
NTNG2	m1
DNAJA4	m1
NNAT	m1
MEOX1	m1
SKAP1	m1
CRHBP	m1
LOXL1	m1
CHRNA5	m1
MYCT1	m1
PREX2	m1
KSR1	m1
FSTL1	m1
ST6GALNAC1	m1
GSDMC	m1
GAS2L1	m1
CTNNBL1	m1
SLAMF1	m1
GPR87	m1
BCL2L14	m1
PPP1R9A	m1
DPP4	m1
TIAM1	m1
OSCP1	m1
ORMDL3	m1
CC2D1A	m1
SNCA	m1
LDLR	m1
ATXN10	m1
ZNF177	m1
TTC23	m1
WDR16	m1
F2RL1	m1
RPL36AL	m1
WBSCR27	m1
GP5	m1
LOC100128164	m1
SERPINI1	m1
MTAP	m1
ITGA1	m1
IQSEC1	m1
LGTN	m1
TMEM25	m1
SERPING1	m1
SARS	m1
NUMBL	m1
CD4	m1
MKNK1	m1
CCND2	m1
CMKLR1	m1
CD248	m1
SURF6	m1
HTRA4	m1
APH1B	m1
ZCCHC14	m1
CBX7	m1
ALDH5A1	m1
ZNF318	m1
SS18L1	m1
RAC3	m1
KIFC2	m1
SNTB1	m1
PEX10	m1
NPDC1	m1
MTHFR	m1
CD274	m1
PRKAR1A	m1
HIVEP3	m1
KHNYN	m1
ZFP28	m1
VHL	m1
TMEM2	m1
ANXA6	m1
CCDC109B	m1
NOL10	m1
DOCK9	m1
SPAG6	m1
PXDN	m1
MME	m1
COL1A2	m1
KREMEN1	m1
LGR5	m1
HIST1H3G	m1
ESR1	m1
KLHL3	m1
FZD6	m1
TAL1	m1
DAB1	m1
TMEM136	m1
EREG	m1
HMGA2	m1
ERG	m1
ZNF154	m1
ZFP2	m1
PTRF	m1
ACHE	m1
PRTFDC1	m1
ZNF703	m1
BAG3	m1
NCRNA00176	m1
MANSC1	m1
LSR	m1
IFITM3	m1
FAM13A	m1
PPDPF	m1
PMM1	m1
INPP5E	m1
SARM1	m1
PNMA1	m1
TMEM169	m1
SLC16A13	m1
GRHL3	m1
HCP5	m1
TM4SF1	m1
DAB2	m1
MTMR15	m1
LTBP3	m1
TRAPPC1	m2
SMAD2	m2
MARK2	m2
TRPM2	m2
CD300C	m2
OSCAR	m2
CD33	m2
GPR55	m2
COL7A1	m2
GFI1	m2
LRRC32	m2
CFD	m2
LPXN	m2
TRIM69	m2
NCR1	m2
GLRX	m2
C20orf197	m2
CTDP1	m2
LOC100233209	m2
ERP29	m2
IL7R	m2
ALOX5AP	m2
ZNF19	m2
SP6	m2
SUSD1	m2
P2RX5	m2
TRIM40	m2
DALRD3	m2
C20orf24	m2
CST7	m2
C19orf35	m2
ABP1	m2
INTS1	m2
C10orf27	m2
LOC284837	m2
CLEC10A	m2
QRFP	m2
PRAME	m2
IL1R2	m2
ELAVL4	m2
IL27	m2
ESPNL	m2
ACY3	m2
KIR3DX1	m2
FCRL3	m2
CCR7	m2
FAM91A1	m2
FAM175B	m2
GPR65	m2
CCL5	m2
SOD3	m2
APOBEC3A	m2
PTPRH	m2
C1orf135	m2
AGMAT	m2
NCF2	m2
IPCEF1	m2
SIGLEC12	m2
SNAPC5	m2
CAB39	m2
FAM179A	m2
S100A2	m2
CD101	m2
POR	m2
P2RY13	m2
HAL	m2
ELOVL3	m2
NOL3	m2
ANGPT4	m2
LPO	m2
C9orf131	m2
SLC11A1	m2
ENTPD1	m2
RABGEF1	m2
PILRA	m2
HP	m2
IL1RL1	m2
GPR97	m2
FCAR	m2
TSPAN16	m2
CTSG	m2
AQP9	m2
SGMS2	m2
SULT1B1	m2
MGST1	m2
IL17RE	m2
C14orf49	m2
SFTPB	m2
PTGDS	m2
FGF23	m2
P2RX6	m2
C4orf50	m2
SLC6A12	m2
AZU1	m2
DEFB1	m2
IFNGR2	m2
CCIN	m2
S100A8	m2
RNASE3	m2
MS4A3	m2
TREM2	m2
CSTA	m2
PRTN3	m2
BIK	m2
ELANE	m2
NLRP12	m2
TP63	m2
PTP4A3	m2
IL26	m2
C1QTNF7	m2
USP44	m2
LYZ	m2
CLEC12A	m2
RBKS	m2
FUT7	m2
IRS2	m2
BTBD3	m2
NTSR1	m2
SLC12A4	m2
CCL8	m2
LRRN4	m2
MCM5	m2
RHD	m2
SGCA	m2
ASGR2	m2
NEU4	m2
G6PC	m2
TRPM1	m2
SFTPD	m2
PDCD1LG2	m2
CD2	m2
NLRP3	m2
C8orf44	m2
KRT80	m2
SFT2D3	m2
CD53	m2
CX3CR1	m2
MSR1	m2
S100A3	m2
PIPOX	m2
FCER2	m2
CCL21	m2
ODF3L1	m2
ARHGEF3	m2
LOC400696	m2
LILRB4	m2
FCER1G	m2
SLC4A4	m2
CPNE6	m2
MS4A6A	m2
GDPD4	m2
ABCA6	m2
SLC22A12	m2
C3	m2
TNFRSF9	m2
TREM1	m2
CYP4F3	m2
CDCP2	m2
AIM2	m2
PRND	m2
C1orf116	m2
ITIH4	m2
LILRB2	m2
GREB1	m2
HOXB3	m2
CD86	m2
LOC400931	m2
TM7SF4	m2
SRRM3	m2
HBZ	m2
CYP4F22	m2
SLC7A9	m2
PTK6	m2
CAMP	m2
SLC22A18AS	m2
TRPM6	m2
UCN2	m2
C2	m2
TRPV3	m2
FHL2	m2
PCSK6	m2
SPACA4	m2
MYBPH	m2
CDH24	m2
MEFV	m2
GAL3ST1	m2
OLFM1	m2
MPDZ	m2
PPP2R2C	m2
ALDH3A1	m2
OR10A4	m2
SEC14L3	m2
MRI1	m2
CRYAB	m2
HRC	m2
CTNNA3	m2
RGS20	m2
HOPX	m2
THPO	m2
IRGC	m2
SLC44A4	m2
CCR3	m2
ADORA3	m2
CRB2	m2
CD1D	m2
NR1I2	m2
LRG1	m2
CCR6	m2
FUT3	m2
FCGR3B	m2
SERPINB10	m2
RBM47	m2
DOCK6	m2
CLCN1	m2
NUP62	m2
C12orf59	m2
SLC5A2	m2
FAM26E	m2
ZFAND2A	m2
SPAG4	m2
CD300LB	m2
CHST15	m2
SP2	m2
IGFALS	m2
FCN2	m2
GGT1	m2
TAS1R1	m2
PSPN	m2
CDH1	m2
SLC18A1	m2
AOC2	m2
GNRH2	m2
C1QTNF3	m2
APOE	m2
ANXA4	m2
PLAT	m2
SLC26A4	m2
PHKG1	m2
C4orf26	m2
SULT1C2	m2
RNF39	m2
LOC389458	m2
OVGP1	m2
OR2B6	m2
FAM83A	m2
CISH	m2
CA6	m2
LCN6	m2
ICAM2	m2
TFR2	m2
NAT8	m2
GRB10	m2
SLC4A1	m2
ICOS	m2
UBASH3A	m2
KATNB1	m2
CPA3	m2
MPZL3	m2
HOXA6	m2
HOXA5	m2
LRRC17	m2
ERP27	m2
LTB4R2	m2
FMOD	m2
PGAM2	m2
MAT1A	m2
SDS	m2
GTSF1	m2
TFB2M	m2
TOP1MT	m2
CD47	m2
SH3TC2	m2
MARCO	m2
NEK6	m2
KIAA0649	m2
TMEM184A	m2
LGALS3BP	m2
DGKA	m2
CSF1R	m2
C19orf33	m2
PTGES	m2
ATP12A	m2
ZNF474	m2
OTOA	m2
GNG12	m2
ZNF385A	m2
C20orf54	m2
B3GNT3	m2
TMC4	m2
NPB	m2
BCAR1	m2
HAGHL	m2
BTG3	m2
KIF17	m2
HOXA2	m2
TMEM100	m2
IL1A	m2
KNG1	m2
SLC29A4	m2
PRPH	m2
C1orf88	m2
YPEL4	m2
GAS2L2	m2
CCRL2	m2
HTR3E	m2
GJA5	m2
TRIM21	m2
TMEM22	m2
CORIN	m2
ISYNA1	m2
ADSSL1	m2
HSP90AB1	m2
C3orf64	m2
RASSF2	m2
RARA	m2
SH3BGR	m2
MESTIT1	m2
SLC25A15	m2
AHNAK	m2
PCBP4	m2
TRIM3	m2
PRSS27	m2
DTX1	m2
VPS29	m2
NOD2	m2
CDC42SE1	m2
P2RY2	m2
ASRGL1	m2
MAP6D1	m2
LPAR2	m2
CD9	m2
SPIB	m2
BTBD6	m2
MFSD10	m2
GABRR1	m2
TMEM144	m2
CNN1	m2
MBP	m2
RASL10A	m2
MAP4K2	m2
TCP11	m2
SLC16A8	m2
LIME1	m2
MAP7	m2
GPR160	m2
B3GNT5	m2
RASSF6	m2
NEURL2	m2
CTSA	m2
LPAR1	m2
ITGB5	m2
FBXO27	m2
LRRFIP1	m2
ADAM8	m2
NEIL1	m2
CXCR7	m2
SUSD3	m2
RBM38	m2
LY6E	m2
HIC1	m2
GDF3	m2
ST6GALNAC6	m2
RNF2	m2
DNAJB14	m2
TRAF3	m2
SSBP4	m2
SMARCD3	m2
GPD1L	m2
FNBP1	m2
CD320	m2
NUDT4	m2
RASIP1	m2
NRIP2	m2
EVC2	m2
SCN5A	m2
RBP4	m2
PLLP	m2
EPHA2	m2
DYDC2	m2
GJB2	m2
PTGDR	m2
GIPC2	m2
DLK1	m2
KCNIP2	m2
AMDHD1	m2
FN1	m2
BCO2	m2
FLT1	m2
VMO1	m2
PGLYRP1	m2
CLEC11A	m2
MAB21L1	m2
GDF15	m2
STMN1	m2
ARSA	m2
DHCR24	m2
TMEM53	m2
RNF141	m2
ANUBL1	m2
FAM3C	m2
MRPL41	m2
CCDC71	m2
ALKBH7	m2
GSTO2	m2
CR2	m2
AGBL2	m2
DGCR6	m2
CYP27B1	m2
SERHL	m2
APC2	m2
CA13	m2
NEBL	m2
CHRNB4	m2
RAB31	m2
PPP1R2	m2
TACSTD2	m2
EEF1A2	m2
GPR88	m2
ABR	m2
MYCL1	m2
SAMHD1	m2
AHCY	m2
CARKD	m2
SEL1L3	m2
AGPAT9	m2
ZNF532	m2
NOXA1	m2
GPR3	m2
KCNQ4	m2
AIFM2	m2
RAB11FIP5	m2
TWSG1	m2
OTUB2	m2
IFT172	m2
GPR126	m2
TLR2	m2
CXCL6	m2
GSTM3	m2
PPP2R3A	m2
LAMA3	m2
PDCD6IP	m2
EDARADD	m2
C12orf72	m2
ARMC3	m2
SCP2	m2
MTF1	m2
TMEM158	m2
MOSC2	m2
MOSC1	m2
SHANK2	m2
GNA11	m2
ALDOC	m2
C5orf4	m2
RAP1GAP	m2
CHAD	m2
DUSP8	m2
ARHGDIG	m2
PAX5	m2
HIF3A	m2
RYR1	m2
PPP4R1L	m2
CCDC8	m2
LRRC56	m2
FBLN2	m2
MAPK8IP1	m2
WNK4	m2
CEND1	m2
CILP2	m2
CXCL1	m2
ALS2CL	m2
TRIM59	m2
PLEKHG6	m2
TNFRSF11A	m2
TYMP	m2
SHKBP1	m2
DLX3	m2
MLNR	m2
TTC12	m2
TNC	m2
DSC2	m2
PRDM12	m2
ESPN	m2
ENAH	m2
TUBB3	m2
EBF3	m2
EIF3I	m2
PRR5-ARHGAP8	m2
CA7	m2
ST14	m2
GJB6	m2
VGF	m2
B4GALNT3	m2
SOX8	m2
KLF2	m2
ABCC8	m2
HPCA	m2
HES6	m2
CECR6	m2
IRF8	m2
MMP14	m2
HBEGF	m2
CARD9	m2
ME1	m2
NFAM1	m2
KCNE3	m2
OTUD7B	m2
FGF17	m2
PNMAL1	m2
CHCHD5	m2
KRT17	m2
C2orf58	m2
SLC27A6	m2
NT5DC3	m2
TM6SF1	m2
GLRB	m2
UTF1	m2
LGI2	m2
RNF207	m2
C1orf229	m2
ADCY5	m2
RAB3B	m2
KNDC1	m2
NUAK1	m3
KIAA1377	m3
SRGAP1	m3
CHMP4C	m3
GLT25D2	m3
CTSH	m3
KANK1	m3
ASCL2	m3
KIAA1984	m3
FBN2	m3
UNC13B	m3
MAGI3	m3
PDE4B	m3
CACHD1	m3
THEM4	m3
SH3YL1	m3
SYNM	m3
CPLX2	m3
GCM2	m3
FAM3B	m3
PTGER3	m3
CDK20	m3
ZFYVE21	m3
ERRFI1	m3
RASGRF2	m3
FOXE3	m3
SULT4A1	m3
KCNK12	m3
GRIK1	m3
SCARF2	m3
HRH3	m3
GLRA1	m3
CRHR2	m3
BOK	m3
KCNH4	m3
NR2F2	m3
HCN2	m3
RPH3A	m3
GNA14	m3
RTBDN	m3
ELAVL3	m3
CPZ	m3
NFASC	m3
KCNK1	m3
MLF1	m3
MOXD1	m3
FZD8	m3
UNC5A	m3
RPSAP52	m3
PTK2	m3
PRDM16	m3
MT1F	m3
F3	m3
SLC24A3	m3
IRX5	m3
IRX3	m3
CNIH3	m3
WT1	m3
SULT1C4	m3
KLHDC8B	m3
GPR157	m3
RAB34	m3
LTBR	m3
MAPKAPK2	m3
CHST1	m3
NKX3-1	m3
ADAMTS1	m3
EXT1	m3
CTTNBP2NL	m3
KCNK5	m3
SFXN1	m3
CAMK4	m3
ZNF415	m3
ZNF135	m3
JPH3	m3
BACE2	m3
MTERF	m3
MORN4	m3
PABPC3	m3
MAP2	m3
WBP2NL	m3
ITGBL1	m3
NOSIP	m3
CHGA	m3
PCDHB7	m3
GABRB3	m3
PCDHB6	m3
OPRK1	m3
FILIP1	m3
PLD6	m3
GSTM1	m3
NOXO1	m3
CDH12	m3
TNFRSF19	m3
ESM1	m3
TNNT1	m3
TNNI3	m3
TEKT3	m3
BNC2	m3
PM20D1	m3
RPL36	m3
ACTN2	m3
MYO16	m3
DDX43	m3
SPESP1	m3
SEMA3B	m3
PARK2	m3
DZIP1	m3
TMEM130	m3
SYNE2	m3
KCNMB2	m3
COL14A1	m3
SLC9A2	m3
MCOLN3	m3
CALB1	m3
PAX9	m3
KCNS2	m3
LDHC	m3
ZPBP2	m3
PRSS21	m3
GPR63	m3
GPR176	m3
GPHN	m3
CALCRL	m3
TUSC3	m3
LAMB1	m3
CHODL	m3
SRD5A2	m3
BHLHE22	m3
GPM6A	m3
CNNM1	m3
OXCT1	m3
LEPREL1	m3
COL5A2	m3
APOB	m3
SULF1	m3
KHDRBS2	m3
STARD13	m3
AGPAT4	m3
C9orf7	m3
SLC8A2	m3
GSTT1	m3
ZFP37	m3
LMCD1	m3
STK16	m3
ETV1	m3
SH3GL2	m3
ITGA8	m3
CAMK2D	m3
PPFIA2	m3
EGR2	m3
NUDT12	m3
PHACTR3	m3
HSPA2	m3
SYT7	m3
THNSL2	m3
ST6GALNAC3	m3
SPDYA	m3
PSD	m3
MAL	m3
MARCKS	m3
AFAP1	m3
SLC15A3	m3
FOXJ1	m3
CSMD2	m3
ZNF232	m3
PLAC2	m3
SNCAIP	m3
ADAMTS8	m3
SEMA3F	m3
GRM6	m3
GLT1D1	m3
EPO	m3
LYPD5	m3
TTC22	m3
CLUL1	m3
IMPACT	m3
WDR8	m3
IGFBP3	m3
RFX4	m3
NAV2	m3
LRRC8E	m3
DST	m3
RSPO1	m3
NT5E	m3
PAX6	m3
LPPR4	m3
CXCL12	m3
CDX2	m3
RALGPS1	m3
RASD2	m3
APLP1	m3
CRIP1	m3
RHPN2	m3
ARHGEF12	m3
NTRK2	m3
DCBLD2	m3
NAGS	m3
WNK2	m3
CGREF1	m3
GPR153	m3
WDFY3	m3
FKBP1B	m3
PDE5A	m3
GRIN2A	m3
ST8SIA5	m3
ELOVL4	m3
ALK	m3
DKK3	m3
ADCY1	m3
SLC6A20	m3
CDC14B	m3
KCNH1	m3
DUOX1	m3
ADAMTSL5	m3
FGF14	m3
PPP1R3C	m3
CCDC3	m3
COLEC12	m3
ABCC3	m3
PERP	m3
POU3F2	m3
COL9A2	m3
VEPH1	m3
CYP2S1	m3
DNAJC6	m3
MAMDC2	m3
GJC1	m3
MECOM	m3
CRYGD	m3
HIST1H4D	m3
WFDC2	m3
COCH	m3
ABCG2	m3
TGFBI	m3
AKR7A3	m3
PRKCZ	m3
DEGS2	m3
NHLRC1	m3
KLF11	m3
ACOT12	m3
CBR1	m3
ST8SIA1	m3
CYP27A1	m3
RAMP3	m3
LRP1B	m3
SIX2	m3
GNG11	m3
THY1	m3
C10orf72	m3
BCAR3	m3
RBPJL	m3
NFIA	m3
INADL	m3
RGS11	m3
AK1	m3
TPBG	m3
ACAN	m3
GPR83	m3
HUNK	m3
PRKD1	m3
GDAP1L1	m3
TMEM132E	m3
PTPRR	m3
ADAMTSL1	m3
KCNJ8	m3
CHL1	m3
PTPRN	m3
GABRB1	m3
CLIC6	m3
PID1	m3
IGF2	m3
COL4A2	m3
POU2F3	m3
C14orf132	m3
VSNL1	m3
CSMD1	m3
EGFLAM	m3
KCNN3	m3
CCDC68	m3
WDR63	m3
S1PR5	m3
SIM2	m3
BAMBI	m3
CPT1C	m3
C10orf35	m3
CCDC37	m3
ALDH1A2	m3
TMEM125	m3
RCN3	m3
C21orf29	m3
TRPV4	m3
SYNE1	m3
VCAN	m3
TRIM36	m3
SMOC2	m3
OLIG2	m3
PCSK1	m3
EMX2OS	m3
ACTA1	m3
WNT5A	m3
ADCYAP1	m3
RYR2	m3
NELL2	m3
IRX2	m3
PHOX2A	m3
NRG1	m3
EPHX3	m3
PROKR2	m3
STEAP2	m3
HLA-G	m3
COL12A1	m3
ZNF560	m3
MAFB	m3
PTH2R	m3
ASAM	m3
FOXE1	m3
CDO1	m3
NINL	m3
TRHDE	m3
IHH	m3
VSX1	m3
SLIT2	m3
CDKN2B	m3
HOXB8	m3
GRM3	m3
CYB5R2	m3
NEFM	m3
EOMES	m3
DLX5	m3
IRF4	m3
EFNB2	m3
ADAMTS18	m3
EGFR	m3
ADAM12	m3
CACNA1A	m3
DCC	m3
TRPA1	m3
CADM1	m3
PRRX1	m3
COL4A3	m3
NFIB	m3
EYA4	m3
SOX9	m3
PARVA	m3
PENK	m3
SLC34A2	m3
SYT9	m3
GULP1	m3
SEMA5A	m3
CDH11	m3
TJP1	m3
DSCAML1	m3
YAP1	m3
SASH1	m3
CYP26B1	m3
FEZ1	m3
WFS1	m3
JAKMIP1	m3
SLC25A21	m3
GABRA4	m3
GLDC	m3
STEAP1	m3
SGCE	m3
TMEM155	m3
CYP4X1	m3
ID4	m3
EPHX2	m3
THBS4	m3
KCNC3	m3
IRF6	m3
ONECUT2	m3
KCNG1	m3
SLIT3	m3
FRMD5	m3
CELSR3	m3
GRIK3	m3
GFRA1	m3
TLE6	m3
MAGI2	m3
ANKRD43	m3
MARVELD3	m3
LIMCH1	m3
BRSK2	m3
ZNF502	m3
BMP2	m3
ADD2	m3
ABO	m3
RELN	m3
KCNA5	m3
TMEM98	m3
CNN3	m3
SPOCK1	m3
KCNT2	m3
EFCAB1	m3
NAALAD2	m3
CDH2	m3
BNC1	m3
STXBP6	m3
FAT1	m3
PFN2	m3
WASF3	m3
COL19A1	m3
SORCS3	m3
C9orf125	m3
HIST3H2BB	m3
ZNF215	m3
RIC3	m3
ST6GALNAC5	m3
CTGF	m3
SOX7	m3
PDE10A	m3
PCDH17	m3
WBSCR17	m3
CDH6	m3
LRIG3	m3
EVC	m3
DNM3	m3
MYO6	m3
DCHS2	m3
PSAT1	m3
MAP1B	m3
CACNA1H	m3
ARHGEF10	m3
AKAP12	m3
HS3ST2	m3
CDH13	m3
ADAMTSL3	m3
EYA2	m3
CRMP1	m3
CHST8	m3
SFRP1	m3
APCDD1L	m3
EFEMP1	m3
PGR	m3
EPHA10	m3
AGAP1	m3
PCDHB2	m3
GRM1	m3
C6orf155	m3
GNAO1	m3
UNC80	m3
AGTR1	m3
ZFP112	m3
SYN2	m3
PCDHA3	m3
PNMA2	m3
ZNF454	m3
ZNF354C	m3
FIGN	m3
XKR6	m3
PAWR	m3
TRIM61	m3
STAG3	m3
PCDHA1	m3
ZNF677	m3
LAMA2	m3
GABRA2	m3
TRPC6	m3
GRM7	m3
PCDHA7	m3
CLDN11	m3
PCDHGA1	m3
ZNF606	m3
SLC22A3	m3
PCDHB15	m3
PCDHB5	m3
PCDHGA2	m3
NPTX2	m3
PDZRN3	m3
ATP8A2	m3
ZNF385D	m3
OLFM2	m3
SCG3	m3
TMEM20	m3
ARNT2	m3
CNTNAP2	m3
FAM13C	m3
ZNF214	m3
GRIA4	m3
RIMKLA	m3
PKP2	m3
OCLN	m3
GPR27	m3
THRB	m3
LPHN2	m3
KCNMA1	m3
MYRIP	m3
PRDM5	m3
HS6ST3	m3
ZNF365	m3
EFHA2	m3
PTGFR	m3
LIN7A	m3
UGGT2	m3
SPATA18	m3
THAP10	m3
LRRC49	m3
PLOD2	m3
EPB41L3	m3
HTR4	m3
PKIA	m3
LRIG1	m3
IL7	m3
FAM164A	m3
NPHP1	m3
SAMD12	m3
SGPP2	m3
LOC285696	m3
KCNJ2	m3
GAS2L3	m3
DKK1	m3
ST6GAL2	m3
BMPR1B	m3
ADCY2	m3
LYPD6	m3
ADAMTS5	m3
PPIC	m3
HTR7	m3
HOXB9	m3
HOXB7	m3
ACSS3	m3
NXNL2	m3
CACNG4	m3
KIF6	m3
CPNE8	m3
PPP1R14C	m3
PIP4K2C	m3
PDGFD	m3
SH3BP4	m3
RORA	m3
NEFL	m3
UCHL1	m3
GLB1L2	m3
C7orf63	m3
RASEF	m3
MIPOL1	m3
HOOK1	m3
ZNF287	m3
HTRA1	m3
EMX2	m3
PCSK9	m3
DSG2	m3
DTNA	m3
CNTN1	m3
GABRB2	m3
GALNT1	m3
FAM124B	m3
LRRC61	m3
SLC25A1	m3
FAM69B	m3
C20orf27	m3
ANGPT1	m3
ZEB1	m3
LYN	m3
C1orf83	m3
SPINK2	m3
RABGAP1	m3
C10orf10	m3
SDPR	m3
IER3	m3
HOXB4	m3
RALGPS2	m3
DPEP2	m3
HOXA9	m3
HOXA7	m3
L3MBTL4	m3
HOXA11AS	m3
EPHA1	m3
HOXB5	m3
HOXB2	m3
UNC5C	m3
MYEF2	m3
SPAG16	m3
IL15	m3
FBN1	m3
FAM84B	m3
ZNF667	m3
CRISPLD1	m3
KCNK9	m3
GFPT2	m3
KLF15	m3
COL6A2	m3
ZAR1	m3
FGF8	m3
FBLIM1	m3
PPL	m3
ART5	m3
TPPP3	m3
HOXD8	m3
ADRA1D	m3
HS3ST1	m3
CHD5	m3
CDC42BPB	m3
TEAD4	m3
PTPRM	m3
ENTPD8	m3
EMP2	m3
SYT17	m3
LHX2	m3
PRICKLE1	m3
NIPAL1	m3
CHN1	m3
SHOX2	m3
SIX5	m3
MLLT4	m3
SLC30A3	m3
TMEM163	m3
RTN1	m3
HECTD2	m3
NCAM2	m3
DDAH1	m3
KCNK13	m3
CABP7	m3
GDF7	m3
KLF4	m3
CDS1	m3
SLC13A5	m3
WNT4	m3
SLC16A12	m3
SYT6	m3
PYGO1	m3
ATP6V1C2	m3
MMP25	m3
KCNQ3	m3
KCND3	m3
FGFR2	m3
SYT2	m3
SLC6A1	m3
STK33	m3
GNG4	m3
VIPR2	m3
GNAL	m3
PRKCA	m3
KCNC1	m3
LLGL2	m3
ATP6V0A1	m3
ARHGEF7	m3
CD8A	m3
PPARG	m3
CTSL2	m3
IL17RB	m3
GLS2	m3
SLC18A2	m3
C3orf59	m3
PTGIS	m3
HS3ST3A1	m3
SIX3	m3
SLITRK5	m3
NCKAP1	m3
SYMPK	m3
BBS7	m3
SAV1	m3
JPH1	m3
EIF5A2	m3
ASNS	m3
ARHGAP24	m3
LGALS3	m3
CAV2	m3
MMP24	m3
TNFRSF13C	m3
SFMBT1	m3
SCARA5	m3
B3GALNT1	m3
GATA2	m3
DKK2	m3
PROK2	m3
OSMR	m3
FBXL2	m3
C11orf93	m3
ZNF804A	m3
SLC2A10	m3
TFCP2L1	m3
PRSS12	m3
LPPR3	m3
G0S2	m3
PPM1E	m3
PCOLCE2	m3
ULBP3	m3
ULBP1	m3
MYO10	m3
FAM171B	m3
CYR61	m3
ODF3B	m3
FBLN5	m3
OGDHL	m3
KLF5	m3
ADRA2A	m3
ENPP1	m3
ADAP2	m3
RASAL2	m3
DSP	m3
SDC4	m3
MFSD4	m3
C6orf145	m3
PARM1	m3
H2AFY2	m3
TMEM74	m3
ENPP5	m3
WDR35	m3
VWA2	m3
KANK4	m3
AMPH	m3
PLA2G7	m3
BMP3	m3
ELOVL2	m3
MAP9	m3
CDCP1	m3
SLC26A5	m3
PTHLH	m3
MEGF11	m3
LMX1B	m3
SERTAD4	m3
EFHD1	m3
HEY2	m3
ALOX15	m3
SLC2A8	m3
MGC42105	m3
WNT9B	m3
SMOC1	m3
CYP1B1	m3
SOX2OT	m3
TMEM171	m3
SIX1	m3
PTPRK	m3
MAGI1	m3
ZNF132	m3
NTNG1	m3
COL15A1	m3
WDR86	m3
DFNA5	m3
STAC2	m3
ACVR2A	m3
NRG2	m3
KCNS3	m3
C9orf150	m3
INSM2	m3
SSTR2	m3
KDR	m3
RNF32	m3
C7orf13	m3
WDR17	m3
SMPDL3A	m3
TPD52L1	m3
NETO2	m3
NMU	m3
TBX3	m3
PLSCR4	m3
CPE	m3
SEMA6A	m3

## Sheet: GO analysis for m1
ID	Description	GeneRatio	BgRatio	pvalue	p.adjust	qvalue	geneID	Count
GO:0045859	regulation of protein kinase activity	39/484	453/9571	0.00074361	0.475244	0.459242	MST1R/CCND1/PTPN6/DUSP22/HGF/LAX1/TNFRSF10A/MAP3K5/PSRC1/CD40/STAP1/ERCC6/IL23A/LEP/CAMK2N1/CALCA/LTF/FGF2/CAMK1/LRP6/BMPR1A/TRIB2/PRKAR1B/DRD4/TOM1L1/IL12B/CAB39L/LRP8/KSR1/PPP1R9A/TIAM1/SNCA/CD4/CCND2/PRKAR1A/TAL1/DAB1/EREG/HMGA2	39
GO:0045087	innate immune response	37/484	476/9571	0.00581287	0.475244	0.459242	MST1R/GBP6/IFITM1/DAPK1/PTPN6/IRF5/CIITA/OAS2/GBP4/LY86/MAP3K5/IFI35/VPS26B/CD40/LY96/BPI/IL23A/LEP/GATA3/LTF/HLA-E/HLA-A/BST2/KLRG1/IL12B/LRP8/MYO1C/TNK1/COLEC11/ALPK1/SLAMF1/SNCA/F2RL1/SERPING1/EREG/IFITM3/SARM1	37
GO:0009617	response to bacterium	32/484	386/9571	0.00392126	0.475244	0.459242	GBP6/IRF5/OAS2/GBP4/TNFSF8/PPBP/MPO/LY86/CD40/STAP1/LY96/BPI/KMO/IL23A/ALPL/PF4V1/CA3/CYP2E1/LTF/PTAFR/HLA-E/HLA-A/CXCL5/SLC22A5/IL12RB2/IL12B/LOXL1/GSDMC/SNCA/F2RL1/CD4/CD274	32
GO:0050865	regulation of cell activation	32/484	403/9571	0.00738607	0.475244	0.459242	TMIGD2/CD200/AHR/PTPN6/HLA-DMB/HLA-DMA/TNFSF8/LAX1/NDFIP1/CD5/CD40/HLA-DOB/STAP1/BPI/IL23A/LEP/GATA3/PTAFR/HLA-E/HLA-A/ABAT/IL12B/ALOX12/PDGFRA/SLAMF1/DPP4/SNCA/LDLR/F2RL1/CD4/CD274/PRKAR1A	32
GO:0051347	positive regulation of transferase activity	32/484	405/9571	0.00792476	0.475244	0.459242	MST1R/CCND1/CD200/TNFRSF10A/MAP3K5/PSRC1/CD40/STAP1/ERCC6/IL23A/LEP/CALCA/LTF/FGF2/CAMK1/BMPR1A/DRD4/TOM1L1/IL12B/CAB39L/LRP8/TEK/PDGFRA/PPP1R9A/TIAM1/SNCA/CD4/CCND2/TAL1/DAB1/EREG/HMGA2	32
GO:0033674	positive regulation of kinase activity	31/484	339/9571	0.000978106	0.475244	0.459242	MST1R/CCND1/TNFRSF10A/MAP3K5/PSRC1/CD40/STAP1/ERCC6/IL23A/LEP/CALCA/LTF/FGF2/CAMK1/BMPR1A/DRD4/TOM1L1/IL12B/CAB39L/LRP8/TEK/PDGFRA/PPP1R9A/TIAM1/SNCA/CD4/CCND2/TAL1/DAB1/EREG/HMGA2	31
GO:0045860	positive regulation of protein kinase activity	29/484	282/9571	0.000208568	0.475244	0.459242	MST1R/CCND1/TNFRSF10A/MAP3K5/PSRC1/CD40/STAP1/ERCC6/IL23A/LEP/CALCA/LTF/FGF2/CAMK1/BMPR1A/DRD4/TOM1L1/IL12B/CAB39L/LRP8/PPP1R9A/TIAM1/SNCA/CD4/CCND2/TAL1/DAB1/EREG/HMGA2	29
GO:0007610	behavior	29/484	365/9571	0.0104059	0.475244	0.459242	HPGDS/SLC11A2/PER3/TCF15/NCSTN/FOSL1/LEP/NR2E1/CALCA/LGMN/NEUROD2/PRKAR1B/DRD4/ABAT/ABCA7/SNCG/OXT/CRHBP/CHRNA5/PREX2/DPP4/ORMDL3/SNCA/LDLR/CCND2/APH1B/MME/TAL1/DAB1	29
GO:0002694	regulation of leukocyte activation	29/484	374/9571	0.0142055	0.475244	0.459242	TMIGD2/CD200/AHR/PTPN6/HLA-DMB/HLA-DMA/TNFSF8/LAX1/NDFIP1/CD5/CD40/HLA-DOB/STAP1/BPI/IL23A/LEP/GATA3/PTAFR/HLA-E/HLA-A/IL12B/SLAMF1/DPP4/SNCA/LDLR/F2RL1/CD4/CD274/PRKAR1A	29
GO:0001501	skeletal system development	28/484	349/9571	0.0103449	0.475244	0.459242	PTPN6/HOXB6/NPR2/TGFB3/TCF15/TGFBR1/MGP/SLC38A10/PITX1/LEP/ALPL/ALX4/PITX2/TFAP2A/LTF/FGF2/BCAN/COL2A1/BMPR1A/DCHS1/TEK/PDGFRA/CMKLR1/ANXA6/COL1A2/TAL1/HMGA2/LTBP3	28
GO:0001819	positive regulation of cytokine production	27/484	335/9571	0.0110413	0.475244	0.459242	POU2AF1/CD34/TMIGD2/CD200/IRF5/OAS2/HGF/ZNF580/CD40/LY96/S100A13/IL23A/LEP/GATA3/PTAFR/HLA-E/HLA-A/BMPR1A/IL12RB2/IL12B/PLA2R1/ALOX15B/SLAMF1/F2RL1/CD4/CD274/EREG	27
GO:0022407	regulation of cell-cell adhesion	26/484	315/9571	0.00936151	0.475244	0.459242	TMIGD2/PTPN6/HLA-DMB/HLA-DMA/LAX1/MYADM/NDFIP1/CD5/HLA-DOB/IL23A/MEGF10/LEP/GATA3/PTAFR/HLA-E/HLA-A/ABAT/IL12B/ALOX12/SKAP1/SLAMF1/DPP4/CD4/CD274/PRKAR1A/ZNF703	26
GO:0001503	ossification	25/484	285/9571	0.00506666	0.475244	0.459242	IFITM1/HGF/NPR2/CCDC47/LIMD1/TGFB3/MGP/ACVR1/LEP/PTCH1/ALPL/CALCA/TFAP2A/LTF/FGF2/COL2A1/BMPR1A/DCHS1/SORT1/TEK/OXT/COL1A2/KREMEN1/ACHE/LTBP3	25
GO:0032102	negative regulation of response to external stimulus	22/484	256/9571	0.0103987	0.475244	0.459242	CD34/CD200/HGF/NDFIP1/STAP1/NENF/LEP/GATA3/LTF/FGF2/HLA-E/HLA-A/SOCS3/ABAT/IL12B/ALOX12/TEK/PDGFRA/DPP4/LDLR/SERPING1/KREMEN1	22
GO:0071900	regulation of protein serine/threonine kinase activity	22/484	263/9571	0.0139329	0.475244	0.459242	MST1R/CCND1/PTPN6/LAX1/MAP3K5/PSRC1/CD40/LTF/FGF2/CAMK1/LRP6/BMPR1A/TRIB2/PRKAR1B/DRD4/CAB39L/KSR1/TIAM1/SNCA/CCND2/PRKAR1A/HMGA2	22					G
GO:1903037	regulation of leukocyte cell-cell adhesion	21/484	241/9571	0.0104717	0.475244	0.459242	TMIGD2/PTPN6/HLA-DMB/HLA-DMA/LAX1/NDFIP1/CD5/HLA-DOB/IL23A/LEP/GATA3/PTAFR/HLA-E/HLA-A/IL12B/SKAP1/SLAMF1/DPP4/CD4/CD274/PRKAR1A	21
GO:0002696	positive regulation of leukocyte activation	20/484	236/9571	0.0162802	0.475244	0.459242	TMIGD2/PTPN6/HLA-DMB/HLA-DMA/CD5/CD40/HLA-DOB/STAP1/IL23A/LEP/GATA3/PTAFR/HLA-E/HLA-A/IL12B/SLAMF1/DPP4/F2RL1/CD4/CD274	20
GO:0015849	organic acid transport	19/484	195/9571	0.00457388	0.475244	0.459242	ARL6IP1/ABCC4/SLC38A10/SFXN3/KMO/ABCC1/PER2/SLC26A8/SLC38A4/LEP/SLC26A10/SLC38A11/DRD4/ABAT/CPT1B/PLA2R1/CROT/OXT/SNCA	19
GO:0022409	positive regulation of cell-cell adhesion	19/484	206/9571	0.00817902	0.475244	0.459242	TMIGD2/PTPN6/HLA-DMB/HLA-DMA/CD5/HLA-DOB/IL23A/MEGF10/LEP/GATA3/PTAFR/HLA-E/HLA-A/IL12B/SKAP1/SLAMF1/DPP4/CD4/CD274	19
GO:0060326	cell chemotaxis	19/484	210/9571	0.00995572	0.475244	0.459242	PPBP/HGF/ZNF580/STAP1/ABCC1/PF4V1/CALCA/LGMN/FGF2/CXCL5/HSD3B7/CYP7B1/PDGFRA/SLAMF1/DPP4/TIAM1/F2RL1/ITGA1/CMKLR1	19
GO:1903039	positive regulation of leukocyte cell-cell adhesion	18/484	179/9571	0.00409728	0.475244	0.459242	TMIGD2/PTPN6/HLA-DMB/HLA-DMA/CD5/HLA-DOB/IL23A/LEP/GATA3/PTAFR/HLA-E/HLA-A/IL12B/SKAP1/SLAMF1/DPP4/CD4/CD274	18
GO:0060485	mesenchyme development	18/484	205/9571	0.0158466	0.475244	0.459242	HGF/BCL9L/TGFB3/TCF15/TGFB1I1/TGFBR1/ACVR1/GATA3/PITX2/LRP6/BMPR1A/DCHS1/MEOX1/TIAM1/ANXA6/HMGA2/ZNF703/DAB2	18
GO:0097305	response to alcohol	17/484	186/9571	0.013035	0.475244	0.459242	CCND1/AHR/TGFBR1/FOSL1/LEP/PTCH1/GATA3/CA3/CYP2E1/PRKAA2/LRP6/DRD4/ABAT/LRP8/BAK1/OXT/CRHBP	17
GO:0048863	stem cell differentiation	16/484	148/9571	0.00325847	0.475244	0.459242	HESX1/TCF15/PSMD11/ACVR1/PITX2/FGF2/LRP6/BMPR1A/SLC4A11/PDGFRA/MEOX1/ANXA6/ESR1/TAL1/HMGA2/LTBP3	16
GO:0050870	positive regulation of T cell activation	16/484	159/9571	0.00655658	0.475244	0.459242	TMIGD2/PTPN6/HLA-DMB/HLA-DMA/CD5/HLA-DOB/IL23A/LEP/GATA3/HLA-E/HLA-A/IL12B/SLAMF1/DPP4/CD4/CD274	16
GO:0050730	regulation of peptidyl-tyrosine phosphorylation	16/484	174/9571	0.014912	0.475244	0.459242	PTPN6/DUSP22/HGF/PPP2R1A/CD40/STAP1/ACVR1/ERCC6/IL23A/LEP/SOCS3/CTF1/IL12B/LRP8/CD4/EREG	16
GO:0042742	defense response to bacterium	15/484	135/9571	0.00332794	0.475244	0.459242	GBP6/OAS2/GBP4/TNFSF8/PPBP/MPO/BPI/IL23A/LTF/HLA-E/HLA-A/IL12B/GSDMC/F2RL1/CD4	15
GO:0071902	positive regulation of protein serine/threonine kinase activity	15/484	144/9571	0.00610013	0.475244	0.459242	MST1R/CCND1/MAP3K5/PSRC1/CD40/LTF/FGF2/CAMK1/BMPR1A/DRD4/CAB39L/TIAM1/SNCA/CCND2/HMGA2	15
GO:0060348	bone development	15/484	147/9571	0.00735719	0.475244	0.459242	PTPN6/NPR2/TGFB3/SLC38A10/LEP/ALPL/PITX2/TFAP2A/LTF/COL2A1/DCHS1/TEK/ANXA6/TAL1/LTBP3	15
GO:0002440	production of molecular mediator of immune response	15/484	154/9571	0.011101	0.475244	0.459242	TMIGD2/HLA-DMB/HLA-DMA/VPREB1/NDFIP1/TGFB3/CD40/HLA-DOB/GATA3/HLA-E/HLA-A/BST2/CTNNBL1/SLAMF1/F2RL1	15
GO:0048736	appendage development	14/484	103/9571	0.000646628	0.475244	0.459242	PAM/PITX1/CACNA1C/PTCH1/CRABP2/ALX4/PITX2/TFAP2A/COL2A1/BMPR1A/BAK1/MBNL1/KREMEN1/FZD6	14
GO:0060173	limb development	14/484	103/9571	0.000646628	0.475244	0.459242	PAM/PITX1/CACNA1C/PTCH1/CRABP2/ALX4/PITX2/TFAP2A/COL2A1/BMPR1A/BAK1/MBNL1/KREMEN1/FZD6	14
GO:0071706	tumor necrosis factor superfamily cytokine production	13/484	120/9571	0.0074887	0.475244	0.459242	CD34/PTPN6/OAS2/LY96/BPI/IL23A/LEP/LTF/PTAFR/HLA-E/IL12B/SLAMF1/CD274	13
GO:1903555	regulation of tumor necrosis factor superfamily cytokine production	13/484	120/9571	0.0074887	0.475244	0.459242	CD34/PTPN6/OAS2/LY96/BPI/IL23A/LEP/LTF/PTAFR/HLA-E/IL12B/SLAMF1/CD274	13
GO:0042129	regulation of T cell proliferation	13/484	128/9571	0.0125803	0.475244	0.459242	TMIGD2/PTPN6/HLA-DMB/TNFSF8/NDFIP1/IL23A/LEP/HLA-E/HLA-A/IL12B/SLAMF1/CD274/PRKAR1A	13
GO:0002819	regulation of adaptive immune response	13/484	132/9571	0.0159659	0.475244	0.459242	AHR/PTPN6/NDFIP1/CD40/IL23A/GATA3/HLA-E/HLA-A/IL12B/SKAP1/SLAMF1/CD4/CD274	13
GO:0034341	response to interferon-gamma	12/484	95/9571	0.00290576	0.475244	0.459242	GBP6/IFITM1/DAPK1/CIITA/GBP4/VPS26B/CD40/BST2/IL12B/MYO1C/SNCA/IFITM3	12
GO:0001837	epithelial to mesenchymal transition	12/484	115/9571	0.0132333	0.475244	0.459242	HGF/BCL9L/TGFB3/TGFB1I1/TGFBR1/ACVR1/GATA3/LRP6/TIAM1/HMGA2/ZNF703/DAB2	12
GO:0032640	tumor necrosis factor production	12/484	116/9571	0.0141088	0.475244	0.459242	CD34/PTPN6/OAS2/LY96/BPI/IL23A/LEP/LTF/PTAFR/HLA-E/IL12B/SLAMF1	12
GO:0032680	regulation of tumor necrosis factor production	12/484	116/9571	0.0141088	0.475244	0.459242	CD34/PTPN6/OAS2/LY96/BPI/IL23A/LEP/LTF/PTAFR/HLA-E/IL12B/SLAMF1	12
GO:0035107	appendage morphogenesis	11/484	80/9571	0.00218321	0.475244	0.459242	PITX1/CACNA1C/PTCH1/CRABP2/ALX4/TFAP2A/COL2A1/BMPR1A/BAK1/MBNL1/FZD6	11
GO:0035108	limb morphogenesis	11/484	80/9571	0.00218321	0.475244	0.459242	PITX1/CACNA1C/PTCH1/CRABP2/ALX4/TFAP2A/COL2A1/BMPR1A/BAK1/MBNL1/FZD6	11
GO:0030534	adult behavior	11/484	83/9571	0.00293582	0.475244	0.459242	NCSTN/LEP/DRD4/ABAT/SNCG/CRHBP/CHRNA5/PREX2/SNCA/CCND2/DAB1	11
GO:0031214	biomineral tissue development	11/484	104/9571	0.0157481	0.475244	0.459242	TGFB3/MGP/ACVR1/LEP/ALPL/WNT6/TFAP2A/LTF/BMPR1A/COL1A2/LTBP3	11
GO:0044070	regulation of anion transport	10/484	59/9571	0.000668918	0.475244	0.459242	ARL6IP1/KMO/PER2/LEP/PRKG2/PTAFR/ABAT/PLA2R1/OXT/SNCA	10
GO:0002821	positive regulation of adaptive immune response	10/484	76/9571	0.00472324	0.475244	0.459242	CD40/IL23A/GATA3/HLA-E/HLA-A/IL12B/SKAP1/SLAMF1/CD4/CD274	10
GO:0030278	regulation of ossification	10/484	80/9571	0.00681012	0.475244	0.459242	TGFB3/MGP/ACVR1/CALCA/TFAP2A/LTF/BMPR1A/OXT/KREMEN1/LTBP3	10
GO:0042476	odontogenesis	10/484	82/9571	0.00809099	0.475244	0.459242	PAM/CD34/TGFB3/ALPL/WNT6/PITX2/TFAP2A/BMPR1A/PDGFRA/COL1A2	10
GO:0051952	regulation of amine transport	9/484	59/9571	0.00263676	0.475244	0.459242	ARL6IP1/KMO/PER2/LEP/DRD4/ABAT/SNCG/OXT/SNCA	9
GO:0015837	amine transport	9/484	63/9571	0.0041552	0.475244	0.459242	ARL6IP1/KMO/PER2/LEP/DRD4/ABAT/SNCG/OXT/SNCA	9
GO:0060191	regulation of lipase activity	9/484	68/9571	0.00692748	0.475244	0.459242	S1PR4/FGF2/PTAFR/ABHD5/PLA2R1/SORT1/PDGFRA/SNCA/ESR1	9
GO:0030326	embryonic limb morphogenesis	9/484	69/9571	0.00762087	0.475244	0.459242	PITX1/CACNA1C/PTCH1/CRABP2/ALX4/TFAP2A/BMPR1A/MBNL1/FZD6	9
GO:0035113	embryonic appendage morphogenesis	9/484	69/9571	0.00762087	0.475244	0.459242	PITX1/CACNA1C/PTCH1/CRABP2/ALX4/TFAP2A/BMPR1A/MBNL1/FZD6	9
GO:0010717	regulation of epithelial to mesenchymal transition	9/484	71/9571	0.00916521	0.475244	0.459242	BCL9L/TGFB3/TGFB1I1/TGFBR1/ACVR1/GATA3/TIAM1/ZNF703/DAB2	9
GO:0002824	positive regulation of adaptive immune response based on somatic recombination of immune receptors built from immunoglobulin superfamily domains	9/484	72/9571	0.0100209	0.475244	0.459242	CD40/IL23A/GATA3/HLA-E/HLA-A/IL12B/SLAMF1/CD4/CD274	9
GO:0042102	positive regulation of T cell proliferation	9/484	74/9571	0.011911	0.475244	0.459242	TMIGD2/HLA-DMB/IL23A/LEP/HLA-E/HLA-A/IL12B/SLAMF1/CD274	9
GO:0010718	positive regulation of epithelial to mesenchymal transition	8/484	42/9571	0.00103981	0.475244	0.459242	BCL9L/TGFB3/TGFB1I1/TGFBR1/ACVR1/TIAM1/ZNF703/DAB2	8
GO:0032890	regulation of organic acid transport	8/484	46/9571	0.00192533	0.475244	0.459242	ARL6IP1/KMO/PER2/LEP/ABAT/PLA2R1/OXT/SNCA	8
GO:0046425	regulation of receptor signaling pathway via JAK-STAT	8/484	57/9571	0.00750826	0.475244	0.459242	PPP2R1A/IL23A/LEP/SOCS3/IL12B/VHL/DAB1/HMGA2	8
GO:0070167	regulation of biomineral tissue development	8/484	59/9571	0.00922969	0.475244	0.459242	TGFB3/MGP/ACVR1/WNT6/TFAP2A/LTF/BMPR1A/LTBP3	8
GO:0110149	regulation of biomineralization	8/484	60/9571	0.0101932	0.475244	0.459242	TGFB3/MGP/ACVR1/WNT6/TFAP2A/LTF/BMPR1A/LTBP3	8
GO:1904892	regulation of receptor signaling pathway via STAT	8/484	61/9571	0.0112294	0.475244	0.459242	PPP2R1A/IL23A/LEP/SOCS3/IL12B/VHL/DAB1/HMGA2	8
GO:0032613	interleukin-10 production	7/484	41/9571	0.00407361	0.475244	0.459242	CD34/HGF/IL23A/TRIB2/IL12B/F2RL1/CD274	7
GO:0032653	regulation of interleukin-10 production	7/484	41/9571	0.00407361	0.475244	0.459242	CD34/HGF/IL23A/TRIB2/IL12B/F2RL1/CD274	7
GO:0032615	interleukin-12 production	7/484	43/9571	0.00535282	0.475244	0.459242	IRF5/CD40/IL23A/LEP/IL12B/SLAMF1/CMKLR1	7
GO:0032655	regulation of interleukin-12 production	7/484	43/9571	0.00535282	0.475244	0.459242	IRF5/CD40/IL23A/LEP/IL12B/SLAMF1/CMKLR1	7
GO:0002704	negative regulation of leukocyte mediated immunity	7/484	44/9571	0.00609519	0.475244	0.459242	AHR/PTPN6/NDFIP1/HLA-E/HLA-A/BST2/SLAMF1	7
GO:0030500	regulation of bone mineralization	7/484	50/9571	0.012256	0.475244	0.459242	TGFB3/MGP/ACVR1/TFAP2A/LTF/BMPR1A/LTBP3	7
GO:0042698	ovulation cycle	7/484	50/9571	0.012256	0.475244	0.459242	PAM/TGFB3/MMP7/LEP/PDGFRA/ESR1/EREG	7
GO:0019730	antimicrobial humoral response	7/484	51/9571	0.0136064	0.475244	0.459242	PPBP/PF4V1/LTF/HLA-E/HLA-A/CXCL5/COLEC11	7
GO:0061333	renal tubule morphogenesis	7/484	51/9571	0.0136064	0.475244	0.459242	PTCH1/GATA3/WNT6/FGF2/DCHS1/LGR5/KLHL3	7
GO:0051955	regulation of amino acid transport	6/484	26/9571	0.00156925	0.475244	0.459242	ARL6IP1/KMO/PER2/LEP/ABAT/SNCA	6
GO:0002478	antigen processing and presentation of exogenous peptide antigen	6/484	29/9571	0.00284666	0.475244	0.459242	HLA-DMB/HLA-DMA/HLA-DOB/LGMN/HLA-E/HLA-A	6
GO:1903793	positive regulation of anion transport	6/484	29/9571	0.00284666	0.475244	0.459242	ARL6IP1/KMO/PTAFR/ABAT/PLA2R1/OXT	6
GO:0071715	icosanoid transport	6/484	30/9571	0.00340919	0.475244	0.459242	ABCC4/ABCC1/LEP/DRD4/PLA2R1/OXT	6
GO:0032733	positive regulation of interleukin-10 production	6/484	31/9571	0.0040504	0.475244	0.459242	CD34/HGF/IL23A/IL12B/F2RL1/CD274	6
GO:0070169	positive regulation of biomineral tissue development	6/484	31/9571	0.0040504	0.475244	0.459242	TGFB3/ACVR1/WNT6/TFAP2A/LTF/BMPR1A	6
GO:0046006	regulation of activated T cell proliferation	6/484	32/9571	0.00477662	0.475244	0.459242	TMIGD2/IL23A/IL12B/SLAMF1/CD274/PRKAR1A	6
GO:0110151	positive regulation of biomineralization	6/484	32/9571	0.00477662	0.475244	0.459242	TGFB3/ACVR1/WNT6/TFAP2A/LTF/BMPR1A	6
GO:0022602	ovulation cycle process	6/484	33/9571	0.00559419	0.475244	0.459242	PAM/TGFB3/LEP/PDGFRA/ESR1/EREG	6
GO:0045071	negative regulation of viral genome replication	6/484	33/9571	0.00559419	0.475244	0.459242	IFITM1/OAS2/LTF/BST2/HMGA2/IFITM3	6
GO:0045778	positive regulation of ossification	6/484	34/9571	0.00650947	0.475244	0.459242	TGFB3/ACVR1/TFAP2A/LTF/BMPR1A/OXT	6
GO:0050798	activated T cell proliferation	6/484	35/9571	0.00752877	0.475244	0.459242	TMIGD2/IL23A/IL12B/SLAMF1/CD274/PRKAR1A	6
GO:0042220	response to cocaine	6/484	37/9571	0.00990435	0.475244	0.459242	DRD4/ABAT/OXT/CRHBP/TIAM1/SNCA	6
GO:0019884	antigen processing and presentation of exogenous antigen	6/484	38/9571	0.0112728	0.475244	0.459242	HLA-DMB/HLA-DMA/HLA-DOB/LGMN/HLA-E/HLA-A	6
GO:0002707	negative regulation of lymphocyte mediated immunity	6/484	39/9571	0.0127696	0.475244	0.459242	AHR/PTPN6/NDFIP1/HLA-E/HLA-A/SLAMF1	6
GO:0002711	positive regulation of T cell mediated immunity	6/484	40/9571	0.0144004	0.475244	0.459242	IL23A/GATA3/HLA-E/HLA-A/IL12B/SLAMF1	6
GO:0001912	positive regulation of leukocyte mediated cytotoxicity	6/484	41/9571	0.0161707	0.475244	0.459242	STAP1/IL23A/HLA-E/HLA-A/IL12B/F2RL1	6
GO:0060037	pharyngeal system development	5/484	18/9571	0.00160286	0.475244	0.459242	TGFBR1/ACVR1/PTCH1/GATA3/BMPR1A	5
GO:0033238	regulation of cellular amine metabolic process	5/484	19/9571	0.00208598	0.475244	0.459242	BHMT/PAOX/DRD4/ABAT/SNCA	5
GO:0046426	negative regulation of receptor signaling pathway via JAK-STAT	5/484	20/9571	0.00266725	0.475244	0.459242	PPP2R1A/SOCS3/VHL/DAB1/HMGA2	5
GO:1904893	negative regulation of receptor signaling pathway via STAT	5/484	21/9571	0.0033574	0.475244	0.459242	PPP2R1A/SOCS3/VHL/DAB1/HMGA2	5
GO:0032309	icosanoid secretion	5/484	24/9571	0.00618815	0.475244	0.459242	ABCC4/LEP/DRD4/PLA2R1/OXT	5
GO:0046640	regulation of alpha-beta T cell proliferation	5/484	24/9571	0.00618815	0.475244	0.459242	IL23A/HLA-E/HLA-A/IL12B/CD274	5
GO:0010039	response to iron ion	5/484	25/9571	0.00742015	0.475244	0.459242	CCND1/SLC11A2/TFAP2A/ABAT/SNCA	5
GO:0051954	positive regulation of amine transport	5/484	25/9571	0.00742015	0.475244	0.459242	ARL6IP1/KMO/DRD4/ABAT/OXT	5
GO:0010165	response to X-ray	5/484	26/9571	0.00881322	0.475244	0.459242	CCND1/ERCC6/GATA3/CCND2/HMGA2	5
GO:0046633	alpha-beta T cell proliferation	5/484	26/9571	0.00881322	0.475244	0.459242	IL23A/HLA-E/HLA-A/IL12B/CD274	5
GO:0002347	response to tumor cell	5/484	27/9571	0.010377	0.475244	0.459242	DAPK1/AHR/HLA-A/IL12B/CD274	5
GO:0006584	catecholamine metabolic process	5/484	27/9571	0.010377	0.475244	0.459242	GATA3/SULT1A3/DRD4/ABAT/SNCA	5
GO:0009712	catechol-containing compound metabolic process	5/484	27/9571	0.010377	0.475244	0.459242	GATA3/SULT1A3/DRD4/ABAT/SNCA	5
GO:0030501	positive regulation of bone mineralization	5/484	27/9571	0.010377	0.475244	0.459242	TGFB3/ACVR1/TFAP2A/LTF/BMPR1A	5
GO:0021983	pituitary gland development	5/484	28/9571	0.0121205	0.475244	0.459242	HESX1/PITX1/PITX2/FGF2/BMPR1A	5
GO:0032892	positive regulation of organic acid transport	5/484	28/9571	0.0121205	0.475244	0.459242	ARL6IP1/KMO/ABAT/PLA2R1/OXT	5
GO:0032735	positive regulation of interleukin-12 production	5/484	29/9571	0.0140526	0.475244	0.459242	IRF5/CD40/IL23A/LEP/IL12B	5
GO:0045776	negative regulation of blood pressure	5/484	29/9571	0.0140526	0.475244	0.459242	KCNK6/CALCA/PTAFR/ABAT/OXT	5
GO:0006555	methionine metabolic process	4/484	9571-12-01	0.00230973	0.475244	0.459242	BHMT/GNMT/MTAP/MTHFR	4
GO:0032693	negative regulation of interleukin-10 production	4/484	9571-12-01	0.00230973	0.475244	0.459242	IL23A/TRIB2/IL12B/CD274	4
GO:0060391	positive regulation of SMAD protein signal transduction	4/484	15/9571	0.00564365	0.475244	0.459242	TGFB3/TGFBR1/BMPR1A/DAB2	4
GO:1903792	negative regulation of anion transport	4/484	15/9571	0.00564365	0.475244	0.459242	LEP/PRKG2/ABAT/PLA2R1	4
GO:0002888	positive regulation of myeloid leukocyte mediated immunity	4/484	16/9571	0.00722861	0.475244	0.459242	STAP1/PTAFR/HLA-E/F2RL1	4
GO:0046641	positive regulation of alpha-beta T cell proliferation	4/484	16/9571	0.00722861	0.475244	0.459242	IL23A/HLA-E/HLA-A/IL12B	4
GO:0061436	establishment of skin barrier	4/484	17/9571	0.00908133	0.475244	0.459242	ELOVL1/ALOX12/LSR/GRHL3	4
GO:1903901	negative regulation of viral life cycle	4/484	17/9571	0.00908133	0.475244	0.459242	IFITM1/CIITA/BST2/IFITM3	4
GO:0002418	immune response to tumor cell	4/484	18/9571	0.011218	0.475244	0.459242	AHR/HLA-A/IL12B/CD274	4
GO:0035455	response to interferon-alpha	4/484	18/9571	0.011218	0.475244	0.459242	IFITM1/GATA3/BST2/IFITM3	4
GO:0042417	dopamine metabolic process	4/484	18/9571	0.011218	0.475244	0.459242	SULT1A3/DRD4/ABAT/SNCA	4
GO:0001662	behavioral fear response	4/484	19/9571	0.0136532	0.475244	0.459242	NR2E1/NEUROD2/DRD4/DPP4	4
GO:0033561	regulation of water loss via skin	4/484	19/9571	0.0136532	0.475244	0.459242	ELOVL1/ALOX12/LSR/GRHL3	4
GO:0036037	CD8-positive, alpha-beta T cell activation	4/484	19/9571	0.0136532	0.475244	0.459242	TNFSF8/HLA-E/HLA-A/CD274	4
GO:0042104	positive regulation of activated T cell proliferation	4/484	19/9571	0.0136532	0.475244	0.459242	TMIGD2/IL23A/IL12B/SLAMF1	4
GO:0000305	response to oxygen radical	4/484	20/9571	0.0163997	0.475244	0.459242	MPO/TXNRD2/ERCC6/GLRX2	4
GO:0001562	response to protozoan	4/484	20/9571	0.0163997	0.475244	0.459242	GBP6/GBP4/CD40/IL12B	4
GO:0001916	positive regulation of T cell mediated cytotoxicity	4/484	20/9571	0.0163997	0.475244	0.459242	IL23A/HLA-E/HLA-A/IL12B	4
GO:0002209	behavioral defense response	4/484	20/9571	0.0163997	0.475244	0.459242	NR2E1/NEUROD2/DRD4/DPP4	4
GO:0042832	defense response to protozoan	4/484	20/9571	0.0163997	0.475244	0.459242	GBP6/GBP4/CD40/IL12B	4
GO:0032094	response to food	4/484	21/9571	0.0194685	0.490091	0.473589	MPO/NENF/LEP/OXT	4
GO:0002399	MHC class II protein complex assembly	3/484	9571-10-01	0.0118131	0.475244	0.459242	HLA-DMB/HLA-DMA/HLA-DOB	3
GO:0002503	peptide antigen assembly with MHC class II protein complex	3/484	9571-10-01	0.0118131	0.475244	0.459242	HLA-DMB/HLA-DMA/HLA-DOB	3
GO:0003183	mitral valve morphogenesis	3/484	9571-10-01	0.0118131	0.475244	0.459242	ACVR1/BMPR1A/DCHS1	3
GO:0032310	prostaglandin secretion	3/484	9571-10-01	0.0118131	0.475244	0.459242	ABCC4/LEP/OXT	3
GO:0071599	otic vesicle development	3/484	9571-10-01	0.0118131	0.475244	0.459242	HESX1/GATA3/COL2A1	3
GO:0072497	mesenchymal stem cell differentiation	3/484	9571-10-01	0.0118131	0.475244	0.459242	SLC4A11/PDGFRA/LTBP3	3
GO:0003174	mitral valve development	3/484	9571-11-01	0.0156417	0.475244	0.459242	ACVR1/BMPR1A/DCHS1	3
GO:0009134	nucleoside diphosphate catabolic process	3/484	9571-11-01	0.0156417	0.475244	0.459242	NUDT5/ENTPD3/ENTPD2	3
GO:0043031	negative regulation of macrophage activation	3/484	9571-11-01	0.0156417	0.475244	0.459242	CD200/BPI/LDLR	3
GO:0048712	negative regulation of astrocyte differentiation	3/484	9571-11-01	0.0156417	0.475244	0.459242	NR2E1/LDLR/DAB1	3
GO:0051447	negative regulation of meiotic cell cycle	3/484	9571-11-01	0.0156417	0.475244	0.459242	NPR2/CHFR/PRKAR1A	3
GO:0060100	positive regulation of phagocytosis, engulfment	3/484	9571-11-01	0.0156417	0.475244	0.459242	STAP1/ABCA7/F2RL1	3
GO:0070493	thrombin-activated receptor signaling pathway	3/484	9571-11-01	0.0156417	0.475244	0.459242	IQGAP2/SNCA/F2RL1	3
GO:0071481	cellular response to X-ray	3/484	9571-11-01	0.0156417	0.475244	0.459242	GATA3/CCND2/HMGA2	3
GO:1905155	positive regulation of membrane invagination	3/484	9571-11-01	0.0156417	0.475244	0.459242	STAP1/ABCA7/F2RL1	3
GO:0046128	purine ribonucleoside metabolic process	3/484	9571-12-01	0.0200857	0.490091	0.473589	GNMT/MTAP/PRTFDC1	3
GO:0070831	basement membrane assembly	3/484	9571-12-01	0.0200857	0.490091	0.473589	LAMB2/NTNG2/PXDN	3

## Sheet: GO analysis for m2
ID	Description	GeneRatio	BgRatio	pvalue	p.adjust	qvalue	geneID	Count
GO:0009617	response to bacterium	50/451	386/9571	4.51916e-11	1.73219e-07	1.59503e-07	GFI1/CFD/IL7R/IL27/CCR7/CCL5/LPO/SLC11A1/HP/CTSG/MGST1/AZU1/DEFB1/S100A8/RNASE3/TREM2/ELANE/LYZ/SFTPD/PDCD1LG2/NLRP3/CX3CR1/FCER1G/C3/TREM1/LILRB2/CD86/CAMP/CD1D/LRG1/FCN2/GGT1/PTGES/GNG12/IL1A/RARA/NOD2/EPHA2/GJB2/PGLYRP1/CYP27B1/TLR2/CXCL6/CXCL1/TNFRSF11A/GJB6/VGF/ABCC8/IRF8/CARD9	50
GO:0007186	G protein-coupled receptor signaling pathway	45/451	473/9571	4.56899e-06	0.00116753	0.00107508	GPR55/QRFP/CCR7/GPR65/CCL5/P2RY13/AZU1/DEFB1/NTSR1/CCL8/TRPM1/CX3CR1/CCL21/C3/UCN2/OR10A4/RGS20/CCR3/ADORA3/CCR6/TAS1R1/APOE/OR2B6/CISH/LTB4R2/MARCO/DGKA/GNG12/NPB/BCAR1/GAS2L2/CCRL2/P2RY2/LPAR2/GPR160/LPAR1/PTGDR/STMN1/GPR88/GPR3/GNA11/CXCL1/MLNR/GLRB/ADCY5	45
GO:0006873	cellular ion homeostasis	38/451	420/9571	7.8069e-05	0.00976068	0.00898776	TRPM2/GPR55/P2RX5/CCR7/GPR65/CCL5/NOL3/SLC11A1/FGF23/S100A8/ELANE/NTSR1/CCL8/TRPM1/CX3CR1/CCL21/SLC4A4/PRND/TRPV3/HRC/CCR3/CCR6/APOE/TFR2/SLC4A1/ATP12A/IL1A/KNG1/CCRL2/P2RY2/LPAR2/LIME1/LPAR1/PTGDR/RYR1/CA7/KCNE3/ADCY5	38
GO:0050865	regulation of cell activation	36/451	403/9571	0.000155926	0.0135833	0.0125077	CD33/LRRC32/IL7R/CST7/IL27/FCRL3/CCR7/CCL5/IL1RL1/TREM2/IRS2/SFTPD/PDCD1LG2/CD2/NLRP3/CCL21/LILRB4/FCER1G/LILRB2/CD86/CD1D/APOE/ICOS/CD47/IL1A/RARA/DTX1/NOD2/CD9/ADAM8/CD320/PGLYRP1/TWSG1/MAPK8IP1/MMP14/NFAM1	36
GO:0002252	immune effector process	34/451	404/9571	0.000705883	0.031461	0.0289697	CFD/NCR1/IL7R/IL27/FCRL3/SLC11A1/CTSG/PTGDS/AZU1/TREM2/ELANE/FUT7/NLRP3/CX3CR1/FCER2/LILRB4/FCER1G/C3/TREM1/CD86/C2/CD1D/CCR6/FCN2/CD47/RARA/NOD2/RBP4/PTGDR/PGLYRP1/CR2/CXCL6/IRF8/CARD9	34
GO:0002521	leukocyte differentiation	33/451	386/9571	0.000642343	0.0301052	0.0277213	TRPM2/OSCAR/GPR55/IL7R/IL27/FCRL3/CCR7/TREM2/PRTN3/FUT7/CD2/NLRP3/LILRB4/FCER1G/LILRB2/CD86/CD1D/CCR6/LRRC17/CSF1R/IL1A/RASSF2/RARA/DTX1/ADAM8/EPHA2/PGLYRP1/CR2/TLR2/TNFRSF11A/IRF8/MMP14/NFAM1	33
GO:0001818	negative regulation of cytokine production	26/451	196/9571	1.57158e-06	0.000492648	0.000453637	CD33/LRRC32/IL1R2/CCR7/SLC11A1/IL1RL1/TREM2/ELANE/NLRP12/SFTPD/PDCD1LG2/NLRP3/CX3CR1/LILRB4/MEFV/C1QTNF3/ANXA4/HSP90AB1/RARA/NOD2/EPHA2/FN1/PGLYRP1/TWSG1/KLF2/OTUD7B	26
GO:0097529	myeloid leukocyte migration	23/451	153/9571	7.02571e-07	0.000336619	0.000309963	CCR7/CCL5/AZU1/S100A8/TREM2/PRTN3/FUT7/CCL8/SFTPD/CX3CR1/CCL21/FCER1G/TREM1/CD47/CSF1R/NOD2/CD9/ADAM8/FLT1/CXCL6/CXCL1/TNFRSF11A/MMP14	23
GO:0002526	acute inflammatory response	16/451	75/9571	2.96696e-07	0.000227447	0.000209436	ALOX5AP/CCR7/HP/S100A8/ELANE/FUT7/NLRP3/C3/TREM1/ITIH4/TFR2/PTGES/IL1A/ADAM8/FN1/TNFRSF11A	16
GO:0032602	chemokine production	15/451	75/9571	1.67087e-06	0.000492648	0.000453637	IL1RL1/AZU1/TREM2/ELANE/LILRB4/TREM1/MEFV/C1QTNF3/CSF1R/NOD2/MBP/EPHA2/TLR2/CXCL6/CARD9	15
GO:0051702	biological process involved in interaction with symbiont	13/451	59/9571	2.63667e-06	0.000721882	0.000664718	CTDP1/CCL5/CTSG/AZU1/ELANE/CCL8/CX3CR1/TREM1/CAMP/APOE/FN1/CXCL6/CARD9	13
GO:1990748	cellular detoxification	12/451	78/9571	0.000264304	0.017788	0.0163794	GLRX/ALOX5AP/SOD3/IPCEF1/LPO/HP/MGST1/HBZ/APOE/PTGES/GSTO2/GSTM3	12
GO:0001508	action potential	12/451	93/9571	0.00133884	0.0491038	0.0452153	NTSR1/CTNNA3/CLCN1/GJA5/GPD1L/SCN5A/KCNIP2/GPR88/GNA11/DSC2/KCNE3/RNF207	12
GO:0032088	negative regulation of NF-kappaB transcription factor activity	10/451	50/9571	9.17468e-05	0.0103431	0.00952406	GFI1/TRIM40/NLRP12/NLRP3/AIM2/ADORA3/ANXA4/TRIM21/NOD2/TRAF3	10
GO:0050766	positive regulation of phagocytosis	10/451	51/9571	0.0001094	0.0109905	0.0101202	SLC11A1/AZU1/TREM2/SFTPD/FCER1G/C3/C2/CD47/NOD2/RAB31	10
GO:0031640	killing of cells of other organism	9/451	34/9571	1.93287e-05	0.00352795	0.00324858	CTSG/AZU1/ELANE/LYZ/FCER2/TREM1/CAMP/PGLYRP1/CXCL6	9
GO:0009593	detection of chemical stimulus	9/451	47/9571	0.000291016	0.0191209	0.0176068	LPO/TREM2/OR10A4/TAS1R1/OR2B6/CA6/NOD2/KCNIP2/TLR2	9
GO:0002577	regulation of antigen processing and presentation	6/451	15/9571	3.68426e-05	0.00523028	0.00481611	CCR7/SLC11A1/TREM2/CCL21/LILRB2/NOD2	6
GO:0086005	ventricular cardiac muscle cell action potential	6/451	27/9571	0.00134513	0.0491038	0.0452153	CTNNA3/GPD1L/SCN5A/DSC2/KCNE3/RNF207	6
GO:0002922	positive regulation of humoral immune response	5/451	14/9571	0.000319264	0.0191209	0.0176068	CCR7/TREM2/FCER2/C3/NOD2	5

## Sheet: GO analysis for m3
ID	Description	GeneRatio	BgRatio	pvalue	p.adjust	qvalue	geneID	Count
GO:0098660	inorganic ion transmembrane transport	76/665	499/9571	3.17967e-11	2.27028e-08	1.92342e-08	PDE4B/CACHD1/KCNK12/GLRA1/KCNH4/HCN2/KCNK1/SLC24A3/KCNK5/JPH3/GABRB3/OPRK1/PM20D1/ACTN2/KCNMB2/SLC9A2/MCOLN3/KCNS2/TUSC3/GPM6A/SLC8A2/CAMK2D/HSPA2/SLC15A3/ADAMTS8/WNK2/FKBP1B/GRIN2A/SLC6A20/KCNH1/FGF14/RAMP3/THY1/PRKD1/KCNJ8/GABRB1/KCNN3/TRPV4/RYR2/STEAP2/CACNA1A/TRPA1/SLC34A2/GABRA4/KCNC3/KCNG1/KCNA5/KCNT2/CACNA1H/GABRA2/TRPC6/KCNMA1/KCNJ2/CACNG4/PCSK9/GABRB2/LYN/KCNK9/NIPAL1/SLC30A3/TMEM163/KCN…	76
GO:0032990	cell part morphogenesis	71/665	426/9571	2.00993e-12	2.93276e-09	2.48468e-09	KANK1/SULT4A1/NFASC/UNC5A/PTK2/EXT1/MAP2/MYO16/SEMA3B/CHODL/GPM6A/ETV1/SH3GL2/PPFIA2/EGR2/SEMA3F/IMPACT/PAX6/CXCL12/NTRK2/ADCY1/POU3F2/PRKCZ/THY1/TPBG/CHL1/PID1/WNT5A/SLIT2/DLX5/EFNB2/EGFR/DCC/NFIB/SEMA5A/CDH11/DSCAML1/FEZ1/SLIT3/BRSK2/RELN/CDH2/DNM3/MAP1B/CRMP1/EPHA10/LAMA2/TRPC6/ATP8A2/CNTNAP2/ZNF365/EPB41L3/BMPR1B/NEFL/UCHL1/EPHA1/UNC5C/FGF8/PTPRM/SYT17/LHX2/CHN1/SHOX2/GDF7/FGFR2/SYT2/ARHGEF7/…	71
GO:0120039	plasma membrane bounded cell projection morphogenesis	70/665	414/9571	1.43908e-12	2.93276e-09	2.48468e-09	KANK1/SULT4A1/NFASC/UNC5A/PTK2/EXT1/MAP2/MYO16/SEMA3B/CHODL/GPM6A/ETV1/SH3GL2/PPFIA2/EGR2/SEMA3F/IMPACT/PAX6/CXCL12/NTRK2/ADCY1/POU3F2/PRKCZ/THY1/TPBG/CHL1/WNT5A/SLIT2/DLX5/EFNB2/EGFR/DCC/NFIB/SEMA5A/CDH11/DSCAML1/FEZ1/SLIT3/BRSK2/RELN/CDH2/DNM3/MAP1B/CRMP1/EPHA10/LAMA2/TRPC6/ATP8A2/CNTNAP2/ZNF365/EPB41L3/BMPR1B/NEFL/UCHL1/EPHA1/UNC5C/FGF8/PTPRM/SYT17/LHX2/CHN1/SHOX2/GDF7/FGFR2/SYT2/ARHGEF7/SLITR…	70
GO:0048858	cell projection morphogenesis	70/665	417/9571	2.05375e-12	2.93276e-09	2.48468e-09	KANK1/SULT4A1/NFASC/UNC5A/PTK2/EXT1/MAP2/MYO16/SEMA3B/CHODL/GPM6A/ETV1/SH3GL2/PPFIA2/EGR2/SEMA3F/IMPACT/PAX6/CXCL12/NTRK2/ADCY1/POU3F2/PRKCZ/THY1/TPBG/CHL1/WNT5A/SLIT2/DLX5/EFNB2/EGFR/DCC/NFIB/SEMA5A/CDH11/DSCAML1/FEZ1/SLIT3/BRSK2/RELN/CDH2/DNM3/MAP1B/CRMP1/EPHA10/LAMA2/TRPC6/ATP8A2/CNTNAP2/ZNF365/EPB41L3/BMPR1B/NEFL/UCHL1/EPHA1/UNC5C/FGF8/PTPRM/SYT17/LHX2/CHN1/SHOX2/GDF7/FGFR2/SYT2/ARHGEF7/SLITR…	70
GO:0007268	chemical synaptic transmission	70/665	447/9571	5.71482e-11	2.72026e-08	2.30464e-08	UNC13B/CPLX2/RASGRF2/GRIK1/HRH3/GLRA1/CRHR2/RPH3A/CNIH3/EXT1/JPH3/GABRB3/PCDHB6/OPRK1/CALB1/GPR176/SLC8A2/PPFIA2/EGR2/SYT7/SNCAIP/GRM6/NTRK2/GRIN2A/ADCY1/FGF14/GJC1/PRKCZ/TPBG/GABRB1/ADCYAP1/GRM3/EGFR/CACNA1A/DCC/PENK/SYT9/CDH11/GABRA4/GRIK3/RELN/CDH2/SORCS3/RIC3/PCDH17/MAP1B/AKAP12/PCDHB2/GRM1/SYN2/LAMA2/GABRA2/GRM7/PCDHB5/NPTX2/LIN7A/HTR4/HTR7/CACNG4/DTNA/GABRB2/SYT6/KCNQ3/SYT2/SLC6A1/SLC18A2/A…	70
GO:0098916	anterograde trans-synaptic signaling	70/665	447/9571	5.71482e-11	2.72026e-08	2.30464e-08	UNC13B/CPLX2/RASGRF2/GRIK1/HRH3/GLRA1/CRHR2/RPH3A/CNIH3/EXT1/JPH3/GABRB3/PCDHB6/OPRK1/CALB1/GPR176/SLC8A2/PPFIA2/EGR2/SYT7/SNCAIP/GRM6/NTRK2/GRIN2A/ADCY1/FGF14/GJC1/PRKCZ/TPBG/GABRB1/ADCYAP1/GRM3/EGFR/CACNA1A/DCC/PENK/SYT9/CDH11/GABRA4/GRIK3/RELN/CDH2/SORCS3/RIC3/PCDH17/MAP1B/AKAP12/PCDHB2/GRM1/SYN2/LAMA2/GABRA2/GRM7/PCDHB5/NPTX2/LIN7A/HTR4/HTR7/CACNG4/DTNA/GABRB2/SYT6/KCNQ3/SYT2/SLC6A1/SLC18A2/A…	70
GO:0034330	cell junction organization	65/665	443/9571	4.53814e-09	7.21681e-07	6.1142e-07	UNC13B/NFASC/PTK2/IRX3/EXT1/GABRB3/PCDHB6/CDH12/ACTN2/GPHN/GPM6A/SLC8A2/PPFIA2/SEMA3F/DST/NTRK2/PERP/GJC1/THY1/NFIA/TPBG/TRPV4/WNT5A/NRG1/EFNB2/CDH11/TJP1/MARVELD3/LIMCH1/ADD2/RELN/CDH2/WASF3/PCDH17/CDH6/DNM3/MAP1B/SFRP1/PCDHB2/GABRA2/CLDN11/PCDHB5/PDZRN3/CNTNAP2/PKP2/OCLN/ZNF365/EPB41L3/NPHP1/DKK1/NEFL/DSG2/GABRB2/WNT4/SLC6A1/PRKCA/ARHGEF7/SLITRK5/ZNF804A/DSP/SDC4/SIX1/PTPRK/NTNG1/KDR	65
GO:0007423	sensory organ development	60/665	356/9571	7.37583e-11	3.08571e-08	2.61427e-08	ASCL2/FBN2/FOXE3/WT1/MAPKAPK2/BNC2/MCOLN3/CALB1/GPM6A/COL5A2/GRM6/PAX6/NTRK2/CRYGD/SIX2/THY1/BCAR3/TMEM132E/ALDH1A2/WNT5A/MAFB/IHH/VSX1/DLX5/ADAMTS18/EGFR/PRRX1/EYA4/SOX9/CYP26B1/BMP2/FAT1/LRIG3/MYO6/EFEMP1/ATP8A2/THRB/LIN7A/LRIG1/NPHP1/BMPR1B/GABRB2/FBN1/FGF8/PTPRM/LHX2/SIX5/KLF4/FGFR2/SIX3/BBS7/GATA2/SDC4/SLC26A5/MEGF11/HEY2/WNT9B/SMOC1/CYP1B1/SIX1	60
GO:0003013	circulatory system process	59/665	414/9571	7.13248e-08	8.48765e-06	7.19087e-06	PDE4B/NR2F2/SLC24A3/IRX3/EXT1/CHGA/TNNI3/KCNMB2/SLC8A2/SH3GL2/CAMK2D/EPO/NAV2/CXCL12/FKBP1B/SLC6A20/ABCC3/GJC1/ABCG2/RAMP3/KCNJ8/TRPV4/ADCYAP1/RYR2/TRHDE/SLIT2/EGFR/COL4A3/TJP1/YAP1/KCNA5/CACNA1H/AKAP12/GNAO1/AGTR1/SLC22A3/PKP2/OCLN/THRB/KCNMA1/KCNJ2/HTR7/DSG2/ANGPT1/HOXB2/ADRA1D/EMP2/SHOX2/DDAH1/SLC16A12/KCND3/SLC6A1/PPARG/SLC2A10/ADRA2A/DSP/WDR35/HEY2/NMU	59
GO:0006935	chemotaxis	54/665	410/9571	3.21153e-06	0.000214972	0.000182127	PDE4B/NFASC/UNC5A/PTK2/F3/EXT1/CHGA/SEMA3B/ETV1/EGR2/SEMA3F/PAX6/CXCL12/TPBG/PRKD1/CHL1/TRPV4/SMOC2/WNT5A/NRG1/SLIT2/DLX5/EFNB2/DCC/NFIB/PARVA/SEMA5A/DSCAML1/FEZ1/THBS4/SLIT3/RELN/CDH13/CRMP1/EPHA10/AGTR1/LAMA2/BMPR1B/HOXB9/PDGFD/ANGPT1/LYN/EPHA1/UNC5C/FGF8/PTPRM/LHX2/CHN1/GDF7/LGALS3/PROK2/PLA2G7/KDR/SEMA6A	54
GO:0071417	cellular response to organonitrogen compound	52/665	440/9571	9.83729e-05	0.00334468	0.00283367	KANK1/PDE4B/ERRFI1/HRH3/GLRA1/CRHR2/HCN2/GNA14/PTK2/WT1/GABRB3/ACTN2/COL5A2/IMPACT/APLP1/NTRK2/ALK/PRKCZ/KLF11/BCAR3/GABRB1/PID1/IGF2/ACTA1/RYR2/SLIT2/CACNA1A/SOX9/PENK/MAP1B/SFRP1/GNAO1/AGTR1/HTR4/HTR7/PIP4K2C/PDGFD/SH3BP4/PCSK9/GABRB2/LYN/FBN1/KLF15/KLF4/GNAL/PPARG/CAV2/KLF5/ENPP1/VWA2/SLC2A8/SIX1	52
GO:0032504	multicellular organism reproduction	49/665	471/9571	0.00270831	0.0373068	0.0316069	NR2F2/WT1/ADAMTS1/OPRK1/PLD6/TEKT3/SPESP1/DZIP1/ZPBP2/PRSS21/APOB/HSPA2/SPDYA/FOXJ1/WFDC2/PTPRN/GABRB1/CSMD1/SYNE1/IHH/SLIT2/EGFR/CADM1/SOX9/CYP26B1/SLIT3/TLE6/BNC1/SFRP1/PGR/CLDN11/THRB/NPHP1/BMPR1B/HOOK1/SPINK2/HOXA9/SPAG16/TPPP3/CHD5/SIX5/WNT4/PYGO1/EIF5A2/SFMBT1/PROK2/SLC2A8/ACVR2A/SSTR2	49
GO:0042391	regulation of membrane potential	48/665	280/9571	3.61442e-09	6.19367e-07	5.24738e-07	UNC13B/KCNK12/GRIK1/GLRA1/BOK/KCNH4/HCN2/GNA14/KCNK1/CNIH3/KCNK5/GABRB3/ACTN2/KCNMB2/SLC8A2/CAMK2D/NTRK2/FKBP1B/GRIN2A/KCNH1/FGF14/GJC1/PRKCZ/KCNJ8/GABRB1/PID1/ADCYAP1/RYR2/GABRA4/GRIK3/RELN/KCNA5/CACNA1H/GRM1/GABRA2/PKP2/KCNMA1/KCNJ2/DSG2/GABRB2/KCNK9/KCNK13/KCNQ3/KCND3/KCNC1/DSP/SLC26A5/KDR	48
GO:0007610	behavior	45/665	365/9571	0.000109145	0.00362465	0.00307086	GLRA1/GPR157/EXT1/CAMK4/JPH3/OPRK1/MCOLN3/CALB1/GPR176/SLC8A2/ETV1/EGR2/GRM6/NAV2/CXCL12/RASD2/NTRK2/GRIN2A/ALK/ADCY1/PRKCZ/TPBG/CSMD1/ADCYAP1/NRG1/HOXB8/EGFR/PENK/WFS1/THBS4/RELN/SORCS3/PCDH17/GRM1/GNAO1/NPTX2/ATP8A2/CNTNAP2/THRB/NPHP1/DKK1/UCHL1/SLC6A1/SLC18A2/NMU	45
GO:0003002	regionalization	43/665	210/9571	7.92317e-11	3.08571e-08	2.61427e-08	NR2F2/IRX3/WT1/NKX3-1/EXT1/PLD6/EGR2/FOXJ1/SEMA3F/RFX4/PAX6/CDX2/SIX2/ALDH1A2/WNT5A/IRX2/MAFB/HOXB8/DSCAML1/CYP26B1/BMP2/RELN/SFRP1/DKK1/BMPR1B/HOXB9/HOXB7/EMX2/HOXB4/HOXA9/HOXA7/HOXB5/HOXB2/FGF8/HOXD8/LHX2/FGFR2/SIX3/LMX1B/HEY2/SIX1/ACVR2A/TBX3	43
GO:0050678	regulation of epithelial cell proliferation	42/665	240/9571	1.91031e-08	2.47993e-06	2.10104e-06	ERRFI1/FOXE3/NR2F2/F3/NKX3-1/LAMB1/SULF1/PAX6/CXCL12/PRKD1/PTPRN/IGF2/ALDH1A2/WNT5A/IHH/CDKN2B/DLX5/EGFR/COL4A3/NFIB/SOX9/SEMA5A/YAP1/THBS4/MARVELD3/BMP2/CDH13/SFRP1/PGR/AGTR1/SGPP2/HTRA1/PTPRM/FGFR2/PRKCA/PPARG/SAV1/CAV2/GATA2/SIX1/PTPRK/KDR	42
GO:0007600	sensory perception	39/665	306/9571	0.000155579	0.00482971	0.00409181	GLRA1/IRX5/OPRK1/GRM6/NAV2/PAX6/CXCL12/GRIN2A/GJC1/CRYGD/COCH/TGFBI/ADCYAP1/VSX1/HOXB8/TRPA1/COL4A3/EYA4/PENK/WFS1/MYO6/EFEMP1/GRM1/GRM7/ATP8A2/THRB/LRIG1/NXNL2/UCHL1/GABRB2/NCAM2/GNAL/SIX3/BBS7/MMP24/PROK2/SLC26A5/SIX1/NMU	39
GO:0001667	ameboidal-type cell migration	35/665	310/9571	0.00290528	0.0385332	0.0326459	CTSH/KANK1/NR2F2/PTK2/SEMA3B/STARD13/SEMA3F/TPBG/PRKD1/PTPRR/SMOC2/WNT5A/SLIT2/EFNB2/SOX9/SEMA5A/SASH1/MARVELD3/CDH2/PFN2/AKAP12/CDH13/ANGPT1/FGF8/PTPRM/EMP2/KLF4/PRKCA/ARHGEF7/PPARG/GATA2/SDC4/CYP1B1/KDR/SEMA6A	35
GO:0040013	negative regulation of locomotion	30/665	222/9571	0.000324007	0.00781619	0.006622	SRGAP1/KANK1/NR2F2/SEMA3B/SULF1/STARD13/SEMA3F/IGFBP3/CXCL12/THY1/PTPRR/WNT5A/NRG1/SLIT2/SEMA5A/FRMD5/MAGI2/MARVELD3/LIMCH1/PFN2/SFRP1/HOXA7/EPHA1/PTPRM/KLF4/WNT4/PPARG/CYP1B1/PTPRK/SEMA6A	30
GO:0032409	regulation of transporter activity	26/665	185/9571	0.000433605	0.00977666	0.00828294	PDE4B/RASGRF2/CNIH3/CTTNBP2NL/JPH3/PM20D1/ACTN2/KCNS2/CAMK2D/HSPA2/EPO/WNK2/FKBP1B/FGF14/RYR2/KCNG1/RELN/TRPC6/CACNG4/PCSK9/KCNC1/PPARG/JPH1/ADRA2A/STAC2/NETO2	26
GO:0007156	homophilic cell adhesion via plasma membrane adhesion molecules	23/665	75/9571	6.02214e-10	1.51758e-07	1.28572e-07	PCDHB7/PCDHB6/CDH12/CADM1/CDH11/DSCAML1/CELSR3/CDH2/FAT1/PCDH17/CDH6/DCHS2/CDH13/PCDHB2/PCDHA3/PCDHA1/PCDHA7/PCDHGA1/PCDHB15/PCDHB5/PCDHGA2/DSG2/PTPRM	23
GO:0009612	response to mechanical stimulus	21/665	157/9571	0.00277585	0.0375162	0.0317843	PTK2/LTBR/ETV1/CXCL12/TRPV4/ACTA1/RYR2/IHH/EGFR/TRPA1/SOX9/KCNA5/CDH2/MAP1B/ATP8A2/CNTNAP2/KCNJ2/PPL/KCNC1/ASNS/SLC26A5	21
GO:0099504	synaptic vesicle cycle	19/665	124/9571	0.00087235	0.0163194	0.0138261	UNC13B/CPLX2/SH3GL2/PPFIA2/SYT7/ADCY1/FGF14/DNAJC6/SYT9/BRSK2/CDH2/PCDH17/DNM3/SYN2/SYT6/SYT2/SLC18A2/ADRA2A/AMPH	19
GO:0051592	response to calcium ion	17/665	106/9571	0.000953404	0.0172337	0.0146006	KCNMB2/CAMK2D/SYT7/ADCY1/KCNH1/WNT5A/RYR2/EGFR/PENK/SYT9/KCNMA1/CPNE8/SYT17/SYT6/SYT2/SLC6A1/ALOX15	17
GO:0070252	actin-mediated cell contraction	14/665	65/9571	0.000117529	0.00381435	0.00323158	PDE4B/CAMK2D/GJC1/KCNJ8/RYR2/PARVA/LIMCH1/KCNA5/PKP2/KCNJ2/DSG2/EMP2/KCND3/DSP	14
GO:0051937	catecholamine transport	12/665	45/9571	3.91398e-05	0.00164387	0.00139272	HRH3/CHGA/OPRK1/SYT7/CXCL12/SYT9/SLC22A3/SYT17/SYT6/SYT2/SLC18A2/ADRA2A	12
GO:0071867	response to monoamine	12/665	68/9571	0.00227575	0.0330137	0.0279698	PDE4B/HRH3/GNA14/APLP1/ALK/RYR2/PENK/GNAO1/HTR4/HTR7/GNAL/CAV2	12
GO:0071869	response to catecholamine	12/665	68/9571	0.00227575	0.0330137	0.0279698	PDE4B/HRH3/GNA14/APLP1/ALK/RYR2/PENK/GNAO1/HTR4/HTR7/GNAL/CAV2	12
GO:0017156	calcium-ion regulated exocytosis	9/665	37/9571	0.000761145	0.0147545	0.0125002	UNC13B/SYT7/SYT9/CACNA1H/SYN2/SYT17/SYT6/SYT2/ADRA2A	9
GO:0035019	somatic stem cell population maintenance	8/665	33/9571	0.00152369	0.0237363	0.0201098	ASCL2/CDX2/SIX2/SOX9/YAP1/SFRP1/GATA2/WNT9B	8
GO:0045104	intermediate filament cytoskeleton organization	8/665	33/9571	0.00152369	0.0237363	0.0201098	SYNM/DST/NEFM/ATP8A2/PKP2/NEFL/PPL/DSP	8
GO:0031128	developmental induction	7/665	24/9571	0.000922104	0.0169171	0.0143325	WNT5A/SOX9/BMP2/DKK1/FGF8/WNT4/SIX1	7
GO:0007340	acrosome reaction	6/665	19/9571	0.00136325	0.0221218	0.0187419	UNC13B/GLRA1/SPESP1/TRIM36/CACNA1H/SYT6	6
GO:0001964	startle response	5/665	13/9571	0.00128332	0.0211452	0.0179146	GLRA1/GRIN2A/KCNH1/CSMD1/PENK	5
GO:1902644	tertiary alcohol metabolic process	5/665	13/9571	0.00128332	0.0211452	0.0179146	SULT1C4/DKK3/BMP2/CACNA1H/WNT4	5
