# Supplementary material for: Integrative molecular subtypes of acute myeloid leukemia
Source: Blood Cancer J. 2023 May 8;13(1):71. doi: 10.1038/s41408-023-00836-4 (PMC10167212; doi:10.1038/s41408-023-00836-4)
Supplement: Supplementary file 3 — Supplementary Table 2 [file 41408_2023_836_MOESM3_ESM.xlsx]

## Sheet: mRNA clusters g1-3
Symbol	Clusters
LOC100132288	g1
DNAH2	g1
WNK3	g1
GLRB	g1
STAC	g1
RYR2	g1
PSAT1	g1
HSPB6	g1
WWC1	g1
KAZ	g1
SHISA7	g1
PLEKHH1	g1
C11orf41	g1
RORB	g1
PTPRB	g1
ROBO2	g1
NXN	g1
GPC4	g1
ADCY1	g1
HMGB3	g1
VAT1L	g1
PITX1	g1
SEL1L3	g1
GPR126	g1
UNC5C	g1
KAL1	g1
FIGN	g1
WHAMML2	g1
WHAMML1	g1
XAGE1D	g1
CLSTN2	g1
TKTL1	g1
TRPM4	g1
OTOF	g1
GRIN2D	g1
NDN	g1
MDGA2	g1
ZFP57	g1
LAMB2	g1
GSTM5	g1
PTGIS	g1
ENAH	g1
LOC220594	g1
ERAP2	g1
KIF5C	g1
AMPH	g1
KBTBD12	g1
ATP13A4	g1
PER3	g1
SLC44A5	g1
VWA2	g1
TDRD1	g1
MUC16	g1
GPR32	g1
PLEKHG4B	g1
CDH4	g1
MKI67	g1
ASPM	g1
TOP2A	g1
CENPF	g1
DLGAP5	g1
CENPE	g1
CDC20	g1
SLC2A5	g1
PRR7	g1
C5orf62	g1
MMP7	g1
FLT3	g1
NOV	g1
CYSLTR2	g1
IGF2BP2	g1
PADI3	g1
LGALS3BP	g1
CDH9	g1
AOX2P	g1
PRSS21	g1
SLCO4A1	g1
ADCY3	g1
ME3	g1
GALNT14	g1
SPAG6	g1
GPAT2	g1
LOC84740	g1
LOC116437	g1
PODXL2	g1
LOC154822	g1
RUNX1T1	g1
ROBO1	g1
HIF3A	g1
PLXNB3	g1
LAMA5	g1
CAV2	g1
CAV1	g1
EVC	g1
EVC2	g1
ALPK3	g1
GATM	g1
MLLT4	g1
DOCK6	g1
VLDLR	g1
SIPA1L2	g1
RCAN1	g1
POU4F1	g1
ADRA2C	g1
CLECL1	g1
UTY	g1
DDX3Y	g1
RPS4Y1	g1
KDM5D	g1
ZFY	g1
CYorf15B	g1
CYorf15A	g1
EIF1AY	g1
USP9Y	g1
TTTY15	g1
PRKY	g1
RBM9	g1
COL5A1	g1
SCD	g1
KIAA0087	g1
FERMT1	g1
UNC13B	g1
KLF8	g1
TRO	g1
FAM84B	g1
PLAC4	g1
BACE2	g1
TMEM200A	g1
DPPA4	g1
PTPRD	g1
ACVR2B	g1
PABPC4L	g1
DSG2	g1
GPC6	g1
CDH2	g1
ATP1A3	g1
ANKS6	g1
FAAH	g1
HERC5	g1
AOX1	g1
SPOCK3	g1
SLITRK5	g1
PCLO	g1
MPPED2	g1
PDE4DIP	g1
CLIP4	g1
SCD5	g1
PCNXL2	g1
CYP2U1	g1
PLXNA1	g1
ENG	g1
HDGFRP3	g1
FZD3	g1
TMEM98	g1
MYO1D	g1
TUB	g1
PLAG1	g1
BEND7	g1
AASS	g1
PLSCR4	g1
CDC42BPA	g1
NECAB1	g1
VWDE	g1
IL7	g1
SLC25A27	g1
TPD52	g1
FAM169A	g1
PAWR	g1
BEND4	g1
SCRN1	g1
MYEF2	g1
CLGN	g1
CACHD1	g1
CRISPLD1	g1
PHKA1	g1
NGFRAP1	g1
ARHGAP32	g1
FAM95B1	g1
ANKRD20A3	g1
ANK3	g1
ADCY2	g1
PCDH9	g1
LTBP1	g1
FAM38B	g1
SLC16A9	g1
PLS1	g1
SLC40A1	g1
DNAJC6	g1
CD59	g1
PPP1R9A	g1
NBEA	g1
SH3BGRL2	g1
LCA5	g1
CLIC2	g1
ALDH1A1	g1
SYTL4	g1
SDPR	g1
GFI1B	g1
CNRIP1	g1
KIAA1211	g1
GMPR	g1
TRIM58	g1
LRP12	g1
DLC1	g1
USP53	g1
SORCS1	g1
STON2	g1
AKR1C3	g1
PDGFC	g1
IL1B	g1
RSAD2	g1
PREX2	g1
SLC22A23	g1
SLC14A1	g1
CTSE	g1
PIP5K1B	g1
ABO	g1
TMCC2	g1
EPB49	g1
IFIT1B	g1
TAL1	g1
HEMGN	g1
KCNK1	g1
COL6A6	g1
MYO16	g1
DNM3	g1
C2orf88	g1
PDE5A	g1
GJA4	g1
CSF1	g1
MEIS2	g1
MAOB	g1
SLC10A4	g1
C1orf95	g1
SLITRK6	g1
SERPINE2	g1
LIF	g1
SPTBN2	g1
RYR3	g1
ADAMTS3	g1
SLC18A2	g1
PDZD8	g1
EVPL	g1
ATF7IP2	g1
GUCY1B2	g1
VPS13A	g1
RGPD1	g1
LRRN1	g1
GLCCI1	g1
TP53INP1	g1
GAB1	g1
LOX	g1
MGAT4A	g1
CEACAM1	g1
TTN	g1
ZNF544	g1
ZNF154	g1
ZNF135	g1
ZNF793	g1
PHLDB2	g1
KLF12	g1
SLC4A4	g1
GPRASP1	g1
BNC2	g1
TNIK	g1
IL18R1	g1
TIAM1	g1
LRIG1	g1
APBA2	g1
TRIM47	g1
ELN	g1
FLNC	g1
TFCP2L1	g1
LPAR5	g1
CKB	g1
NTRK1	g1
GPR44	g1
ABHD4	g1
TPSB2	g1
TPSAB1	g1
TPSD1	g1
NBL1	g1
ESAM	g1
FLT4	g1
CCND1	g1
AFAP1L1	g1
2022-09-05	g1
ADRA2A	g1
SPINT2	g1
KIF26A	g1
CORO2B	g1
EPHB4	g1
ITGB4	g1
FUT1	g1
RAB6B	g1
SH3PXD2A	g1
NEURL1B	g1
TTC28	g1
MBOAT2	g1
CTDSPL	g1
PLEKHG4	g1
OBSCN	g1
SERPINH1	g1
SEMA6C	g1
PHLDB1	g1
LTBP4	g1
SERPING1	g1
OBSL1	g1
ADCY6	g1
ABI2	g1
NPDC1	g1
ABCA2	g1
RHPN1	g1
RHBDF1	g1
MDK	g1
AEBP1	g1
MEX3A	g1
DBN1	g1
PALM	g1
C11orf95	g1
PITPNM2	g1
NTN1	g1
LRP5	g1
HSPG2	g1
MICAL3	g1
ARVCF	g1
ARHGEF17	g1
SHANK3	g1
ATP8B2	g1
RAPGEF3	g1
LAG3	g1
PRR5	g1
BIN1	g1
REC8	g1
ANO9	g1
TMEM121	g1
IFITM1	g1
ELFN2	g1
NRXN2	g1
LTBP3	g1
LPHN1	g1
ITPR3	g1
LY6E	g1
HSPB1	g1
OAF	g1
RHOC	g1
IFITM3	g1
EVL	g1
ADAMTS10	g1
RUNX3	g1
LIME1	g1
CD7	g1
RASD1	g1
DDIT4	g1
TPM2	g1
ATHL1	g1
PLXNA3	g1
TSPYL2	g1
CTSF	g1
ENO2	g1
DTX3	g1
TNK1	g1
PTMS	g1
LEPREL2	g1
TUBB4	g1
SLC25A23	g1
NLGN2	g1
NPTXR	g1
ABCA3	g1
PLAT	g1
DNAH8	g1
ADCYAP1	g1
PGAP1	g1
AMOTL1	g1
SGCE	g1
PEG10	g1
SNRPN	g1
IPW	g1
PAR5	g1
PEAR1	g1
GNG11	g1
PCSK6	g1
TMEM136	g1
ARHGEF12	g1
PTGIR	g1
CPAMD8	g1
FBLN2	g1
PLEKHG2	g1
DCHS1	g1
DFNB31	g1
MST1R	g1
DDR1	g1
NCAM1	g1
FBLN5	g1
SGPP1	g1
KIF21A	g1
PLCG1	g1
DTX1	g1
LGR6	g1
RASAL1	g1
CACNA2D2	g1
CHRM3	g1
B4GALNT4	g1
DPEP1	g1
KIAA1324L	g1
H1F0	g1
FAM171B	g1
ITGAV	g1
HMGA2	g1
CLEC9A	g1
NKAIN2	g1
IL12RB2	g1
LRRN2	g1
CCDC48	g1
ZNF662	g1
ZNF626	g1
ZNF595	g1
FAM134B	g1
SLCO5A1	g1
DLGAP2	g1
LRP6	g1
FAM171A1	g1
PRX	g1
CLIP3	g1
RBPMS	g1
AMOT	g1
SNED1	g1
ZNF462	g1
FGD5	g1
CALN1	g1
WWC3	g1
LCN10	g1
TNFAIP3	g1
DUSP5	g1
KLF9	g1
GBP2	g1
C7orf58	g1
BTG2	g1
DACH1	g1
AKT3	g1
LMO4	g1
ALDH2	g1
MMP14	g1
ARHGAP21	g1
FAM89A	g1
E2F2	g1
PTPRM	g1
EMILIN1	g1
NAV1	g1
CYP2S1	g1
TANC1	g1
PRKD3	g1
ZNF521	g1
ZFYVE9	g1
BMPR2	g1
SELL	g1
FGD6	g1
CRIM1	g1
COBLL1	g1
CSGALNACT1	g1
CD84	g1
SLC4A7	g1
PAM	g1
ST18	g1
MEGF10	g1
NT5E	g1
LRP4	g1
AK5	g1
SOSTDC1	g1
APLN	g1
SUCNR1	g1
CD38	g1
LOC644172	g1
KCNA6	g1
CYFIP2	g1
BANK1	g1
EHD3	g1
AGR2	g1
RHOXF2B	g1
FAM66D	g1
KLHL13	g1
ADAMTS6	g1
P2RX5	g1
CCDC57	g1
MYO18B	g1
STAG3L3	g1
STAG3L1	g1
SLAMF6	g1
PYHIN1	g1
CETP	g1
SH2D1A	g1
ODZ1	g1
ZDHHC2	g1
PLCB1	g1
KIF13A	g1
MCTP2	g1
FAM129A	g1
TCTEX1D1	g1
INHBA	g1
FZD6	g1
CDCP1	g1
PRKG2	g1
PLCB4	g1
INPP4B	g1
ABLIM1	g1
AFAP1L2	g1
SPRY1	g1
MLLT3	g1
STOM	g1
NR5A2	g1
IKZF2	g1
HPGDS	g1
HPGD	g1
TTC9	g1
TRH	g1
CDCA7	g1
SORL1	g1
MAN1A1	g1
PDK1	g1
ITGA6	g1
GPSM2	g1
STK32B	g1
SH3RF1	g1
TRIM71	g1
SPTBN1	g1
LRRC70	g1
NCOA7	g1
CRHBP	g1
RIMKLB	g1
TSPAN7	g1
DUSP27	g1
CD200	g1
LPAR6	g1
GPA33	g1
PRR5L	g1
ARAP2	g1
SLC38A1	g1
ATP8A1	g1
MN1	g1
BAALC	g1
CD34	g1
PROM1	g1
KIAA1462	g1
CYP46A1	g1
LHX6	g1
CPNE7	g1
PIK3C2B	g1
C9orf45	g1
SDK2	g1
GNG7	g1
ICOSLG	g1
VPREB1	g1
MGAT5B	g1
TNFRSF21	g1
PSD3	g1
OPALIN	g1
DNTT	g1
TLL2	g1
KCNK12	g1
GREM1	g1
GPM6B	g1
PCDHGC3	g1
PCDHGB2	g1
CSRP2	g1
BMP3	g1
SYCP2L	g1
RAG2	g1
RAG1	g1
SPINK2	g1
HOPX	g1
CLNK	g1
CPNE3	g1
AGPAT9	g1
NYNRIN	g1
ABCG1	g1
TNNT3	g1
SNCA	g1
MMRN1	g1
HTR1F	g1
FAM124B	g1
ELOVL7	g1
RAB27B	g1
SLC8A3	g1
ELOVL6	g1
MAP7	g1
KIAA0125	g1
ANGPT1	g1
SH3TC2	g1
ZNF827	g1
MED12L	g1
PTP4A3	g1
CAMK1D	g1
CD52	g1
MMP28	g1
MAGED4B	g1
ROBO4	g1
ROBO3	g1
LAMA3	g1
FHL1	g1
DOCK1	g1
CD109	g1
CALCRL	g1
PACSIN1	g1
COBL	g1
TCF4	g1
MYLK	g1
EGF	g1
PPP1R16B	g1
CARD11	g1
SPON1	g1
SCN3A	g1
C3orf50	g1
JAKMIP2	g1
TXLNB	g1
TNFSF4	g1
P2RY14	g1
C7orf41	g1
TET1	g1
NRIP1	g1
SLC9A7	g1
LRBA	g1
NPR3	g1
C5orf23	g1
TFPI	g1
TRAF5	g1
ITGA9	g1
TOX	g1
ZBTB8A	g1
MAST4	g1
PRKCQ	g1
TSC22D1	g1
GUCY1B3	g1
GUCY1A3	g1
F2R	g1
F2RL1	g1
CNKSR3	g1
ICAM5	g1
CACNA1H	g1
TBXA2R	g1
GIPC3	g1
DAB2	g1
BCAT1	g1
DAPK1	g1
TRPM2	g1
C20orf27	g1
FCER2	g1
DLGAP3	g1
CUX2	g1
OTOA	g1
COL8A2	g1
TIFAB	g1
C5orf20	g1
KIF17	g1
AFF3	g1
ACY3	g1
PLD4	g1
AHNAK2	g1
HLA-DOA	g1
CIITA	g1
HLA-DRA	g1
CD74	g1
HLA-DPB1	g1
HLA-DPA1	g1
HLA-DMA	g1
HLA-DMB	g1
HLA-DRB6	g1
HLA-DQA2	g1
HLA-DQB1	g1
HLA-DQA1	g1
HLA-DRB5	g1
HLA-DRB1	g1
PTPRS	g1
EPHB1	g1
UGCG	g1
SCAMP5	g1
PLXNA4	g1
ADAMTS4	g1
EPHA2	g1
SIGLEC6	g1
LOC284551	g1
SLC4A3	g1
IRF7	g1
LILRA4	g1
CLEC4C	g1
KCNK10	g1
C13orf18	g1
BLNK	g1
SPIB	g1
FAM129C	g1
FCRLA	g1
MYO1E	g1
ARHGAP31	g1
TGFBI	g1
CMKLR1	g1
CLEC10A	g1
CD1E	g1
CD1C	g1
SERPINF1	g1
ME1	g1
TPCN1	g1
UBASH3B	g1
GNAI1	g1
FLNB	g1
C9orf91	g1
ENDOD1	g1
DDX60	g1
MEF2C	g1
CLEC2B	g1
TRPS1	g1
VCL	g1
PLCL2	g1
RGS10	g1
EGLN1	g1
SERPINB6	g1
EPB41L2	g1
VENTX	g1
HAVCR2	g1
OAS3	g1
IFI44	g1
IFIT2	g1
IFIT1	g1
OAS2	g1
EPSTI1	g1
MX1	g1
IFI44L	g1
IFI6	g1
TBC1D4	g1
SESN3	g1
MAML2	g1
GNG2	g1
PDE4B	g1
SLC44A2	g1
FMNL3	g1
C18orf1	g1
ANKH	g1
PTGER4	g1
BTLA	g1
SFMBT2	g1
ATP10A	g1
LY9	g1
DHRS3	g1
SETBP1	g1
FOXO1	g1
PTK2	g1
SERPINB9	g1
IL6ST	g1
PFKFB2	g1
PAG1	g1
KCNA3	g1
HEG1	g1
OPTN	g1
CXCR2P1	g1
GBP1	g1
APOL3	g1
PRKCH	g1
GBP4	g1
GBP5	g1
SYNE1	g1
GVIN1	g1
MACROD2	g1
EBF1	g1
CCDC50	g1
PAX5	g1
CD79A	g1
CD19	g1
CD72	g1
TCL1A	g1
BLK	g1
MS4A1	g1
FCRL1	g1
CD22	g1
PLEKHG1	g1
CR2	g1
SLAMF7	g1
IRF4	g1
IGJ	g1
PRDM1	g1
GAS6	g1
LOC96610	g1
ADAM6	g1
SDC1	g1
POU2AF1	g1
FCRL5	g1
KLRK1	g1
GRAP2	g1
TRIB2	g1
LBH	g1
ZAP70	g1
CD3D	g1
CD2	g1
ARL4C	g1
STAT4	g1
UBASH3A	g1
LEF1	g1
ITK	g1
BCL11B	g1
IL7R	g1
TCF7	g1
SPOCK2	g1
CD6	g1
CD5	g1
MAL	g1
LCK	g1
CD3E	g1
IL32	g1
CD8A	g1
GZMK	g1
TGFBR3	g1
IL2RB	g1
GZMB	g1
LAT	g1
DUSP8	g1
PRF1	g1
GNLY	g1
FAIM3	g1
CCR7	g1
LTB	g1
FCGBP	g1
S1PR1	g1
ETS1	g1
MAF	g1
BACH2	g1
SYNE2	g1
RORA	g1
RASGRP1	g1
DOCK9	g1
TC2N	g1
MIAT	g1
IKZF3	g1
FCRL3	g1
SLFN5	g1
ZNF208	g1
ZDBF2	g1
2022-09-06	g1
C19orf77	g1
CD244	g1
ZNRF1	g1
SSBP2	g1
PKD2	g1
CDCA7L	g1
ADA	g1
ZNF395	g1
PTK7	g1
CBX2	g1
ARHGAP23	g1
KIT	g1
ERG	g1
CCND2	g1
RAVER2	g1
NEDD4	g1
ZNF70	g1
PLAGL1	g1
SCML2	g1
WASF1	g1
GPR125	g1
SLC12A2	g1
KIAA1549	g1
CDK6	g1
ALDH5A1	g1
PM20D2	g1
DEPDC6	g1
SV2A	g1
B4GALT6	g1
COL24A1	g1
UGT2B11	g1
ITGB8	g1
SLC45A3	g1
C1orf186	g1
SOX4	g1
MARCKSL1	g1
FLJ22536	g1
ZSCAN18	g1
CXXC5	g1
GRIK5	g1
SMAD1	g1
ZBTB46	g1
FAM117A	g1
FAM69B	g1
EGFL7	g1
MPL	g1
JUP	g1
RLTPR	g1
PTPRCAP	g1
BCR	g1
CBFA2T3	g1
SPNS2	g1
GPSM1	g1
AHDC1	g1
TBKBP1	g1
ZC3H12C	g1
FRMD4B	g1
DSE	g1
CLIC4	g1
MYO5C	g1
AIF1L	g1
MYO1B	g1
AUTS2	g1
ATP1B1	g1
MAP1A	g1
MDGA1	g1
ZEB1	g1
SYNJ2	g1
RHOH	g1
NLRC3	g1
SLA2	g1
PLCH1	g1
BCL7A	g1
BCL2	g1
C12orf23	g1
BCL11A	g1
VASH2	g1
JUB	g1
VANGL2	g1
SMO	g1
PARD3	g1
ITM2A	g1
GPR174	g1
LHFPL2	g1
ZNF721	g1
ZNF608	g1
HIVEP2	g1
ARHGAP5	g1
TMEM64	g1
TMIGD2	g1
GYPC	g1
TSPAN13	g1
UMODL1	g1
C2CD2	g1
TRAT1	g1
ABCB1	g1
SHD	g1
DOCK3	g1
DNAH10	g1
TXK	g1
TEC	g1
TFDP2	g1
KIAA0748	g1
MEX3B	g1
MYCN	g1
GATA2	g1
MSI2	g1
CEP70	g1
CLIP2	g1
CHST12	g1
EMID1	g1
DNMT3B	g1
KANK2	g1
ZBTB16	g1
SPRY2	g1
TIE1	g1
CPXM1	g1
CABLES1	g1
BIVM	g1
MACC1	g1
C1orf150	g1
VANGL1	g1
CMBL	g1
B3GALNT1	g1
SLC27A6	g1
WT1	g1
SPIN4	g1
EPDR1	g1
MDFI	g1
CHD5	g1
MPZL1	g1
IGLL1	g1
PPM1H	g1
ACSM3	g1
GDF11	g1
EPCAM	g1
LOC646762	g1
KCNQ5	g1
DPY19L2	g1
SLC27A2	g1
ZNF737	g1
ZNF493	g1
ZNF91	g1
C21orf91	g1
ZNF439	g1
KIAA1147	g1
ZNF107	g1
ZNF84	g1
ZNF117	g1
STXBP5	g1
ITPR2	g1
KCNQ1OT1	g1
PLEKHA5	g1
MEST	g1
KDM5B	g1
ALS2	g1
TM7SF3	g1
CYTL1	g1
ESPN	g1
ACSBG1	g1
GPT	g1
RBM38	g1
ANKRD9	g1
NCS1	g1
HES6	g1
TMOD1	g1
DNAJA4	g1
AKR1C1	g1
TPM1	g1
TGM2	g1
UBXN10	g1
OSBPL6	g1
NEO1	g1
MGAT3	g1
LONRF2	g1
TFRC	g1
PIR	g1
FAM75C1	g1
FAM83A	g1
FAM188B	g1
ZFPM1	g1
TFR2	g1
ST6GALNAC1	g1
COL29A1	g1
ZFPM2	g1
HBE1	g1
VWF	g1
SELP	g1
ITGA2B	g1
F2RL3	g1
PTGS1	g1
CSF2RB	g1
VWA5A	g1
PKHD1L1	g1
HSPC159	g1
PPBP	g1
PF4	g1
ITGB3	g1
CMTM5	g1
TUBB1	g1
CLCN4	g1
CDH1	g1
MYH10	g1
RELN	g1
RNF182	g1
NMU	g1
TNXB	g1
ADD2	g1
PRDX2	g1
SLC2A1	g1
HMBS	g1
SLC25A37	g1
CR1L	g1
ABCB6	g1
SLC6A8	g1
OSBP2	g1
FHDC1	g1
FAM65C	g1
EPOR	g1
FN3K	g1
SLC6A19	g1
IFI27	g1
TNS1	g1
C5orf4	g1
TRIM10	g1
SLC6A9	g1
RAP1GAP	g1
AQP1	g1
RHAG	g1
ANK1	g1
KEL	g1
KLF1	g1
GATA1	g1
HBD	g1
XK	g1
SPTA1	g1
GYPE	g1
KCNH2	g1
FAM178B	g1
APOC1	g1
RHCE	g1
MYL4	g1
SPTB	g1
SELENBP1	g1
EPB42	g1
DARC	g1
ATP1B2	g1
ACHE	g1
PKLR	g1
TMEM56	g1
SOX6	g1
GYPB	g1
GYPA	g1
SLC4A1	g1
AHSP	g1
CA1	g1
HBB	g1
ALAS2	g1
HBA2	g1
HBA1	g1
HBM	g1
HBG2	g1
HBG1	g1
PLVAP	g1
MYO10	g1
S100A16	g1
NRP2	g1
CTGF	g1
PMP22	g1
NRP1	g1
GJA1	g1
ARHGEF10	g1
CLDN5	g1
EDIL3	g1
NEDD4L	g1
CPS1	g1
FARP1	g1
AGAP1	g1
WFS1	g1
SLC41A1	g1
C10orf58	g1
SPRED1	g1
CNN3	g1
CHRDL1	g1
MME	g1
FAT3	g1
PDZRN4	g1
MECOM	g1
LGMN	g1
CD5L	g1
ITGAD	g1
PDGFRB	g1
MYL9	g1
KALRN	g1
COL6A2	g1
COL6A1	g1
TIMP3	g1
NFIB	g1
CYYR1	g1
TEK	g1
MYCT1	g1
FHL2	g1
NCKAP1	g1
CTTN	g1
PCYT1B	g1
GAD1	g1
SLC22A17	g1
COL18A1	g1
PROS1	g1
KREMEN1	g1
ST6GAL2	g1
C9orf125	g1
CDH6	g1
THRB	g1
FREM1	g1
NFIA	g1
HOOK1	g1
FLJ40330	g1
PLOD2	g1
PBX1	g1
FAT4	g1
RNF150	g1
WASF3	g1
MAGI1	g1
FBN1	g1
C1orf226	g1
OAT	g1
LPL	g1
DAAM2	g1
GLDN	g1
SHE	g1
NCAM2	g1
NEBL	g1
LUM	g1
LIFR	g1
ZNF423	g1
EPAS1	g1
AKAP12	g1
FAT1	g1
PLS3	g1
FSTL1	g1
MPDZ	g1
SLC7A2	g1
MYO6	g1
GLI3	g1
EDNRB	g1
APOD	g1
PAPPA	g1
CALD1	g1
LEPR	g1
TEAD1	g1
COL14A1	g1
COL6A3	g1
A2M	g1
IGFBP4	g1
COL3A1	g1
BGN	g1
COL1A1	g1
THY1	g1
COL4A2	g1
COL4A1	g1
EPHA3	g1
COL11A1	g1
TNC	g1
C1S	g1
FRZB	g1
ABCA8	g1
VGLL3	g1
TF	g1
CP	g1
SVEP1	g1
C7	g1
VCAM1	g1
CXCL12	g1
COL1A2	g1
CDH11	g1
MXRA5	g1
DCN	g1
IGFBP5	g1
IGF2	g1
LBP	g1
APOE	g1
C4A	g1
ALPL	g1
TUBB6	g2
MMP19	g2
ECM1	g2
IL1RAP	g2
C11orf9	g2
PTPN14	g2
CD99	g2
PRDM8	g2
ANKRD28	g2
TSPAN2	g2
MAMDC2	g2
CDKN1C	g2
ANPEP	g2
CD9	g2
CACNB4	g2
EMP1	g2
GRB10	g2
CPA3	g2
RAGE	g2
ZNF711	g2
IGF1R	g2
TPTE2P1	g2
FGFRL1	g2
CDH24	g2
MMP2	g2
ZNF219	g2
SEMA4C	g2
CLU	g2
AQP3	g2
PTGDS	g2
LOC283174	g2
IGSF9B	g2
SLC35F2	g2
CLDN10	g2
CHI3L1	g2
C12orf59	g2
KCNK5	g2
IGFBP2	g2
KRT17	g2
ANO7	g2
KRT8	g2
KRT18	g2
RGS3	g2
NR5A1	g2
IQSEC3	g2
VWA1	g2
PRODH	g2
C1orf175	g2
ACOT11	g2
LPHN3	g2
GGT5	g2
MYC	g2
CISH	g2
ID1	g2
H19	g2
PLAU	g2
OSM	g2
ORAI1	g2
GNA15	g2
SYTL1	g2
TNFRSF4	g2
TNFRSF18	g2
SPNS3	g2
KCNK17	g2
SOX12	g2
SLC17A9	g2
MAPK12	g2
P2RY11	g2
STMN3	g2
PLA2G6	g2
MTSS1L	g2
C12orf57	g2
NPW	g2
ISYNA1	g2
FSCN1	g2
NTNG2	g2
IL17RE	g2
RTN4R	g2
MLC1	g2
SLC25A29	g2
PRSSL1	g2
MEGF6	g2
DOC2A	g2
DNM1	g2
RXFP1	g2
MRC1	g2
MPZL2	g2
RHBDL3	g2
LOC100131551	g2
HLF	g2
SCN2A	g2
C10orf128	g2
IL2RA	g2
MUC4	g2
JAM3	g2
SH3BP4	g2
SLC29A2	g2
GPR56	g2
C6orf25	g2
PTRF	g2
EHD2	g2
TM4SF1	g2
TRY6	g2
PRSS3	g2
NLRP2	g2
MAP7D2	g2
PLEKHA6	g2
ASAP2	g2
LAPTM4B	g2
ARHGAP22	g2
TRIM16	g2
FAM47E	g2
GLI2	g2
WDR86	g2
JPH1	g2
PLEKHA7	g2
SOCS2	g2
MIR155HG	g2
STON1	g2
ENPP2	g2
SEMA7A	g2
ADAMTS14	g2
SCN9A	g2
ATP7B	g2
MAGED1	g2
CFH	g2
APOL4	g2
IL1R1	g2
PHGDH	g2
MFGE8	g2
SH3PXD2B	g2
ALOX15B	g2
TTLL7	g2
ABCA5	g2
C10orf72	g2
MAOA	g2
GSTM3	g2
PON2	g2
KIAA0495	g2
OSBPL1A	g2
TSPYL5	g2
GLB1L2	g2
ECHDC2	g2
CHD7	g2
FCHO2	g2
PKP2	g2
PCOLCE2	g2
SLC22A15	g2
LIN7A	g2
FAM110B	g2
ELL2	g2
CA2	g2
KLF5	g2
NXF3	g2
BEX1	g2
SLITRK4	g2
NAALADL1	g2
ACACB	g2
TPBG	g2
ALOX12P2	g2
STAR	g2
NCRNA00188	g2
DSC2	g2
COCH	g2
MATN4	g2
LOC254559	g2
DST	g2
BEND6	g2
RALGPS2	g2
GOLGA8B	g2
GOLGA8A	g2
WDR35	g2
JMY	g2
SESTD1	g2
NDFIP2	g2
FRMD4A	g2
MTUS2	g2
STXBP1	g2
LGR4	g2
CAPRIN2	g2
PTGER3	g2
ADAMTS1	g2
NETO1	g2
DPP10	g2
RBPMS2	g2
FAM46C	g2
KIAA0802	g2
AIG1	g2
MMP15	g2
LRFN4	g2
DLG5	g2
VAT1	g2
HYAL3	g2
PLTP	g2
KCTD15	g2
ABP1	g2
PVR	g2
NT5DC3	g2
DHCR24	g2
GSTM2	g2
GSTM1	g2
PHLDA1	g2
F3	g2
PRICKLE1	g2
TLE1	g2
LOC283663	g2
TGM5	g2
CDKN2A	g2
ST3GAL4	g2
GPT2	g2
ABTB2	g2
CCNA1	g2
OSBPL5	g2
ARMC5	g2
C1orf228	g2
HSH2D	g2
BAHCC1	g2
ATP8B4	g2
ITGAE	g2
RHOBTB1	g2
C20orf197	g2
LPCAT2	g2
IRX5	g2
IRX3	g2
TARP	g2
CCL1	g2
SCARNA9	g2
SCARNA7	g2
RPL9	g2
EMX2	g2
EMX2OS	g2
XIST	g2
TSIX	g2
NEGR1	g2
MOBKL2B	g2
DPEP3	g2
CHST13	g2
CCDC3	g2
SOX13	g2
FOXF2	g2
PROK2	g2
EIF4E3	g2
CNTN1	g2
AVPR1A	g2
GULP1	g2
TNFRSF19	g2
SEMA5A	g2
USP44	g2
FOXC1	g2
NEK10	g2
FTO	g2
SNCAIP	g2
FAM125B	g2
ABR	g2
CELSR1	g2
BEGAIN	g2
NKG7	g2
HTRA3	g2
RFX8	g2
FAM101B	g2
CEBPA	g2
LOC100130872	g2
LAT2	g2
CAPG	g2
ADCY7	g2
ABCA7	g2
SIGLECP3	g2
TSPAN32	g2
C11orf21	g2
PTCH1	g2
PPP1R13B	g2
SDK1	g2
PXDN	g2
MYT1L	g2
SERINC5	g2
ATP9A	g2
FLJ37307	g2
KIAA1217	g2
GREB1	g2
SALL4	g2
SPP1	g2
PTPN13	g2
psiTPTE22	g2
APBA1	g2
NAV3	g2
ITGA1	g2
UGT3A2	g2
GXYLT2	g2
ADAMTS18	g2
GJA3	g2
CARNS1	g2
CACNA1C	g2
EBF4	g2
MXRA7	g2
IGDCC4	g2
COL2A1	g2
LOXL4	g2
FAM19A5	g2
SRGAP3	g2
BTBD11	g2
ZDHHC23	g2
KANK1	g2
PCBP3	g2
MRC2	g2
STOX2	g2
PVRL1	g2
LAMC1	g2
GLT25D2	g2
UCHL1	g2
SLC16A2	g2
NUDT10	g2
FGF13	g2
MEG3	g2
DLK1	g2
TEX15	g2
NTRK3	g2
HRASLS5	g2
GABRE	g2
LOC399959	g2
PTPRG	g2
WLS	g2
OLFML2B	g2
NOTCH3	g2
NNMT	g2
FBLN1	g2
EBF3	g2
BTNL9	g2
NRXN3	g2
SLC29A4	g2
PLXNB1	g2
ADAMTS7	g2
SLC24A3	g2
LASS4	g2
SHANK1	g2
CLEC11A	g2
COL27A1	g2
ACCN2	g2
PTPRF	g2
DKFZp686O24166	g2
GPR153	g2
ASS1	g2
AGRN	g2
LAMC3	g2
DLL3	g2
POSTN	g2
CHRNA6	g2
FNDC3B	g2
FAM45A	g2
SLC28A3	g2
CERCAM	g2
CALR	g2
NUCB2	g2
LOC642826	g2
BMS1P5	g2
RASL12	g2
PDPN	g2
OGDHL	g2
MST1	g2
SLC26A9	g2
UNCX	g2
SIX3	g2
LEP	g2
ASNS	g2
SGK223	g2
NTSR1	g2
PALM2-AKAP2	g2
AKAP2	g2
RPS6KA2	g2
PDE3B	g2
PRRT4	g2
HGF	g2
FGFR1	g2
LRRC28	g2
ARPP21	g2
IRX1	g2
CYP2E1	g2
RHOBTB3	g2
TPM4	g2
SERPINE1	g2
THSD7A	g2
CLEC14A	g2
SPARC	g2
APP	g2
AR	g2
FNBP1L	g2
C1orf21	g2
RRAGD	g2
BZRAP1	g2
MFAP4	g2
SYNGR1	g2
ITM2C	g2
NOG	g2
C1QTNF4	g2
KIAA1274	g2
C12orf75	g2
SLC7A5	g2
MGC29506	g2
DERL3	g2
TMTC1	g2
PRKCDBP	g2
C5orf25	g2
PPARG	g2
ADAMTS2	g2
PLA2G16	g2
MRAS	g2
THBS4	g2
RET	g2
AGT	g2
C20orf103	g2
B3GNT7	g2
MSLN	g2
INPP5J	g2
TP53I3	g2
ARTN	g2
ULK2	g2
KLF11	g2
CDKN1A	g2
ADCY9	g2
CSPG4	g2
KIF26B	g2
SLC4A11	g2
CD70	g2
PTGFRN	g2
NDST3	g2
WWC2	g2
TDRD9	g2
OLIG2	g2
OLIG1	g2
GRASP	g2
EFEMP2	g2
ANXA8	g2
ANXA8L2	g2
TNFRSF14	g2
PLEKHG3	g2
PLIN2	g2
TNF	g2
STAB1	g2
SLCO2A1	g2
ROGDI	g2
CDC42BPB	g2
SEMA6B	g2
MYO1C	g2
GAS2L1	g2
CD151	g2
PMAIP1	g2
CD69	g2
IL8	g2
CXCL2	g2
SIK1	g2
RGS1	g2
NR4A3	g2
HIST1H2BG	g2
HIST1H2AE	g2
NEU4	g2
FOSL1	g2
TSC22D3	g2
PER1	g2
AREG	g2
NR4A1	g2
HBEGF	g2
NR4A2	g2
PELI1	g2
OTUD1	g2
NFKBIZ	g2
RHOB	g2
KLF2	g2
LOC338758	g2
SOCS3	g2
DUSP2	g2
EGR3	g2
EGR2	g2
EGR1	g2
JUN	g2
GADD45B	g2
FOS	g2
DUSP1	g2
FOSB	g2
MICALL2	g2
CARD9	g2
PLB1	g2
ALDH3B1	g2
LPPR3	g2
AZU1	g2
CFD	g2
GFI1	g2
SEPX1	g2
MOSC1	g2
LRG1	g2
RNASE3	g2
RNASE2	g2
SRGN	g2
SLC39A11	g2
CTSG	g2
QSOX1	g2
SLPI	g2
CLTCL1	g2
HOMER3	g2
HAL	g2
MRPL33	g2
DYSFIP1	g2
CITED4	g2
FOSL2	g2
DKFZp761E198	g2
PIWIL4	g2
FUT4	g2
TBXAS1	g2
ANXA1	g2
KCNE3	g2
C3AR1	g2
DMXL2	g2
ADRB2	g2
CD33	g2
RAB32	g2
MGST1	g2
ARSD	g2
LOC728855	g2
LOC388692	g2
ITPRIPL2	g2
ADAMTSL4	g2
IRAK3	g2
TMTC2	g2
JAG1	g2
NETO2	g2
LRP3	g2
WDFY3	g2
FBN2	g2
PKP4	g2
NT5DC2	g2
CILP2	g2
CEBPE	g2
CST7	g2
C9orf122	g2
MS4A3	g2
AFF2	g2
PRTN3	g2
ELANE	g2
C13orf15	g2
EFCAB4A	g2
CSF3R	g2
MPO	g2
LPO	g2
CLEC4E	g2
CLEC4D	g2
TACSTD2	g2
VEGFA	g2
LOXHD1	g2
S100P	g2
RETN	g2
VSTM1	g2
MGAM	g2
CLEC5A	g2
TCN1	g2
IL5RA	g2
HDC	g2
ENPP3	g2
IL1RL1	g2
CDK15	g2
MS4A2	g2
PRG2	g2
CLC	g2
EPX	g2
LTK	g2
ACCS	g2
KCNE1L	g2
C21orf56	g2
SLFN13	g2
C1orf59	g2
ZBED2	g2
CD96	g2
IL2RG	g2
S100B	g2
CTSW	g2
BCL2L10	g2
DDIT4L	g2
COL23A1	g2
MYO7B	g2
MGLL	g2
TESC	g2
LGALS12	g2
SLC9A3R2	g2
ALS2CL	g2
SCARF1	g2
ZNF185	g2
PNMA5	g2
PRAME	g2
GTSF1	g2
MKRN3	g2
GPR97	g2
ANXA3	g2
CD24	g2
BMX	g2
ABCA13	g2
LTF	g2
CEACAM8	g2
PGLYRP1	g2
ARG1	g2
MMP8	g2
OLR1	g2
DEFA4	g2
DEFA1B	g2
FCGR3B	g2
CAMP	g2
BPI	g2
OLFM4	g2
CEACAM6	g2
LCN2	g2
CD177	g2
MMP9	g2
CYP4F3	g2
QPCT	g3
GLT1D1	g3
RPH3A	g3
G0S2	g3
SGK1	g3
RGS2	g3
PTGS2	g3
PADI4	g3
MMP25	g3
HP	g3
CKAP4	g3
CYP1B1	g3
ARHGAP29	g3
SASH1	g3
CPEB4	g3
ASAP1	g3
STEAP4	g3
KCNJ15	g3
SLC2A3	g3
ADAM9	g3
FCGRT	g3
ARAP3	g3
CEBPD	g3
GPR77	g3
CRISPLD2	g3
S1PR3	g3
CR1	g3
NID1	g3
FAM105A	g3
BLVRA	g3
TSHZ3	g3
CECR6	g3
PRKCA	g3
ENC1	g3
SIGLEC1	g3
FOLR2	g3
LILRB5	g3
RGL1	g3
RNASE1	g3
GPNMB	g3
CXCL9	g3
SLCO2B1	g3
SDC3	g3
C1QC	g3
C1QB	g3
C1QA	g3
TIMD4	g3
LYVE1	g3
SEMA3C	g3
RTN1	g3
FCER1A	g3
TMEM63C	g3
NEURL	g3
PRIC285	g3
AGPAT3	g3
ECE1	g3
NLRC5	g3
HLA-B	g3
HLA-F	g3
HCP5	g3
ZFP36L1	g3
IQSEC1	g3
VIPR1	g3
SH3BP5	g3
IPCEF1	g3
CD48	g3
GIMAP8	g3
GIMAP4	g3
GIMAP7	g3
GIMAP6	g3
TMEM2	g3
GPR155	g3
SLC9A9	g3
GPRIN3	g3
RAPH1	g3
GCNT2	g3
FYN	g3
CHST2	g3
TJP2	g3
ARID5B	g3
SOD2	g3
RNF144B	g3
ABCA9	g3
ABCA6	g3
SBF2	g3
DPYD	g3
NOTCH2	g3
FAM65B	g3
DUSP6	g3
RASGEF1B	g3
CYTIP	g3
SLC25A24	g3
MDFIC	g3
EPS8	g3
ITSN1	g3
FMNL2	g3
TPST1	g3
GPR34	g3
VSIG4	g3
IL10	g3
IL1R2	g3
GPR183	g3
CXCR4	g3
NFIL3	g3
GABARAPL1	g3
IRS2	g3
BTG1	g3
SMARCD3	g3
TMEM170B	g3
TBC1D8	g3
NLRP3	g3
TRIB1	g3
RAB11FIP1	g3
RIN2	g3
ARHGEF11	g3
CRYBG3	g3
DTNA	g3
LST1	g3
AIF1	g3
EMR1	g3
LCP1	g3
C1orf162	g3
LAPTM5	g3
SIGLEC10	g3
CAMK1	g3
NINJ1	g3
GLIPR2	g3
RXRA	g3
KCNQ1	g3
RAB24	g3
LPPR2	g3
TUBA4A	g3
PSTPIP1	g3
BASP1	g3
PDK4	g3
CTSL1	g3
CD36	g3
NPL	g3
LGALS3	g3
JAZF1	g3
SMPDL3A	g3
EPB41L3	g3
CAST	g3
PI4K2A	g3
HK1	g3
BCL2L11	g3
FAM129B	g3
BLVRB	g3
ARL4A	g3
ADAMDEC1	g3
PLXDC2	g3
ATP6V0A1	g3
CPVL	g3
PDE4A	g3
MTSS1	g3
PLEC	g3
CAPN2	g3
SGSH	g3
NLRP1	g3
MICAL2	g3
ANXA5	g3
S100A6	g3
S100A4	g3
HSPA7	g3
FCGR2C	g3
HSPA6	g3
FCGR2B	g3
CNTNAP1	g3
BMP8B	g3
MYO7A	g3
IGF2R	g3
ZNF532	g3
[truncated: 579 more rows]

## Sheet: GO analysis for g1
ID	Description	GeneRatio	BgRatio	pvalue	p.adjust	qvalue	geneID	Count
GO:0042110	T cell activation	84/1058	464/15517	8.07726e-17	2.09322e-13	1.5925e-13	PRR7/CAV1/CLECL1/TMEM98/IL7/PAWR/IL1B/RSAD2/CEACAM1/IL18R1/MDK/LAG3/RUNX3/CD7/DTX1/CD84/SLAMF6/SH3RF1/ICOSLG/TNFRSF21/RAG2/RAG1/CARD11/TNFSF4/TOX/PRKCQ/F2RL1/HLA-DOA/HLA-DRA/CD74/HLA-DPB1/HLA-DPA1/HLA-DMA/HLA-DMB/HLA-DQA2/HLA-DQB1/HLA-DQA1/HLA-DRB5/HLA-DRB1/CD1C/HAVCR2/PTGER4/LY9/IL6ST/PAG1/SLAMF7/IRF4/PRDM1/KLRK1/ZAP70/CD3D/CD2/LEF1/ITK/BCL11B/IL7R/TCF7/CD6/CD5/LCK/CD3E/CD8A/LAT/CCR7/RORA/RASGRP…	84
GO:0002250	adaptive immune response	79/1058	413/15517	2.67548e-17	1.3867e-13	1.05498e-13	TRPM4/ERAP2/PRR7/KDM5D/TMEM98/IL1B/RSAD2/CEACAM1/IL18R1/SERPING1/RAPGEF3/LAG3/LIME1/CD7/TNFAIP3/CD84/SLAMF6/SH2D1A/ICOSLG/TNFRSF21/RAG1/TNFSF4/PRKCQ/FCER2/HLA-DOA/HLA-DRA/CD74/HLA-DPB1/HLA-DPA1/HLA-DMA/HLA-DMB/HLA-DQA2/HLA-DQB1/HLA-DQA1/HLA-DRB5/HLA-DRB1/IRF7/CLEC4C/CLEC10A/CD1E/CD1C/MEF2C/HAVCR2/BTLA/LY9/IL6ST/PAG1/CD79A/CD19/CR2/SLAMF7/IRF4/PRDM1/KLRK1/ZAP70/CD3D/LEF1/ITK/IL7R/CD6/CD3E/CD8A/LAT…	79
GO:0001525	angiogenesis	78/1058	470/15517	1.39469e-13	8.03187e-11	6.11054e-11	HSPB6/PTPRB/PTGIS/ROBO1/HIF3A/CAV1/ENG/IL1B/TAL1/GAB1/CEACAM1/FLT4/EPHB4/FUT1/MDK/HSPG2/RAPGEF3/HSPB1/AMOTL1/PLCG1/ITGAV/HMGA2/AMOT/TNFAIP3/AKT3/MMP14/E2F2/PTPRM/EMILIN1/APLN/CD34/GREM1/ANGPT1/ROBO4/CALCRL/EGF/PPP1R16B/TBXA2R/COL8A2/EPHB1/EPHA2/TGFBI/SERPINF1/EGLN1/FMNL3/PTK2/LEF1/S1PR1/ETS1/RORA/SLC12A2/ITGB8/SMAD1/EGFL7/JUP/VASH2/TMIGD2/GATA2/SPRY2/TIE1/PF4/ITGB3/AQP1/NRP2/NRP1/CLDN5/SPRED1/PDG…	78
GO:0061564	axon development	71/1058	446/15517	1.36694e-11	2.53029e-09	1.92501e-09	ROBO2/ADCY1/UNC5C/NDN/LAMB2/ENAH/KIF5C/CDH4/ROBO1/PLXNB3/LAMA5/POU4F1/CDH2/SLITRK5/PLXNA1/FZD3/ANK3/SLITRK6/TIAM1/NTRK1/EPHB4/SEMA6C/DBN1/NTN1/PLXNA3/DDR1/NCAM1/LGR6/PTPRM/BMPR2/LRP4/TNFRSF21/ROBO4/ROBO3/LAMA3/COBL/PRKCQ/PTPRS/EPHB1/PLXNA4/EPHA2/VCL/PTK2/BCL11B/B4GALT6/AUTS2/MAP1A/RHOH/BCL2/VASH2/SMO/PARD3/ALS2/NEO1/RELN/KEL/NRP2/NRP1/KALRN/NFIB/CTTN/KREMEN1/NCAM2/GLI3/APOD/THY1/EPHA3/TNC/CXCL12/…	71
GO:0034329	cell junction assembly	69/1058	395/15517	3.11055e-13	1.24015e-10	9.4349e-11	ROBO2/GPC4/CLSTN2/CDH9/CAV1/POU4F1/PTPRD/GPC6/CDH2/SLITRK5/PCLO/PPP1R9A/DLC1/IL1B/DNM3/GJA4/SLITRK6/SPTBN2/LRRN1/PHLDB2/NTRK1/ESAM/CORO2B/ITGB4/OBSL1/NTN1/ARVCF/SHANK3/NRXN2/RHOC/NLGN2/DCHS1/MMP14/LRP4/ITGA6/SDK2/GREM1/GPM6B/SNCA/CUX2/PTPRS/EPHB1/EPHA2/MEF2C/VCL/PTK2/HEG1/PRKCH/SPOCK2/JUP/BCR/MDGA1/BCL2/PARD3/CDH1/ADD2/ACHE/NRP1/GJA1/CLDN5/FARP1/TEK/CTTN/CDH6/MPDZ/APOD/THY1/EPHA3/CDH11	69
GO:0042060	wound healing	66/1058	393/15517	6.53873e-12	1.54047e-09	1.17197e-09	CAV1/ADRA2C/COL5A1/FERMT1/CD59/SYTL4/SERPINE2/EVPL/LOX/CEACAM1/PHLDB2/ADRA2A/SERPING1/HSPB1/RHOC/PLAT/PEAR1/DDR1/TNFAIP3/FZD6/CD34/MMRN1/CD109/MYLK/TFPI/ITGA9/PRKCQ/F2R/F2RL1/TBXA2R/UBASH3B/VCL/PTK2/IL6ST/BLK/GAS6/SDC1/LCK/ETS1/PTK7/SLC12A2/MPL/TXK/TEC/GATA2/TPM1/VWF/SELP/ITGA2B/F2RL3/PF4/ITGB3/PRDX2/GATA1/SLC4A1/HBB/GJA1/PDGFRB/MYL9/PROS1/GLI3/COL3A1/COL1A1/TNC/DCN/APOE	66
GO:0008015	blood circulation	64/1058	480/15517	1.69113e-07	9.73906e-06	7.40934e-06	RYR2/TRPM4/ERAP2/SLC2A5/CAV1/ADRA2C/DSG2/ATP1A3/CLIC2/CEACAM1/TTN/ELN/ADRA2A/CORO2B/SERPING1/ADCY6/LRP5/BIN1/ADCYAP1/CHRM3/BMPR2/APLN/SUCNR1/CD38/EHD3/CD34/HOPX/SLC8A3/ANGPT1/PTP4A3/NPR3/F2R/F2RL1/CACNA1H/TBXA2R/SLC4A3/PDE4B/GAS6/ADA/JUP/ATP1B1/ACSM3/TPM1/PTGS1/NMU/KEL/KCNH2/MYL4/ATP1B2/HBB/PLVAP/GJA1/CLDN5/NEDD4L/CPS1/MME/TEK/THRB/EPAS1/AKAP12/EDNRB/CXCL12/COL1A2/APOE	64
GO:0001819	positive regulation of cytokine production	62/1058	438/15517	2.95462e-08	2.06943e-06	1.5744e-06	CLECL1/FERMT1/IL7/IL1B/RSAD2/IL18R1/FLT4/ADRA2A/MDK/HSPB1/ADCYAP1/CLEC9A/IL12RB2/CD84/SLAMF6/PYHIN1/PLCB1/AFAP1L2/SORL1/SPTBN1/CD200/CD34/CLNK/CARD11/TNFSF4/PRKCQ/F2R/F2RL1/CD74/HLA-DPB1/HLA-DPA1/SCAMP5/IRF7/HAVCR2/OAS3/OAS2/PDE4B/PTGER4/LY9/IL6ST/HEG1/GBP5/IRF4/POU2AF1/CD2/ITK/CD6/CD3E/CCR7/LTB/RORA/RASGRP1/CD244/KIT/TMIGD2/TXK/ZFPM1/PF4/LPL/LUM/AKAP12/LBP	62
GO:0050878	regulation of body fluid levels	59/1058	364/15517	3.72578e-10	5.21912e-08	3.97064e-08	CAV1/ADRA2C/CD59/SERPINE2/CEACAM1/CCND1/ADRA2A/CORO2B/SERPING1/ADCY6/HSPB1/PLAT/PEAR1/DDR1/CHRM3/PAM/APLN/AGR2/FZD6/CD34/MMRN1/NPR3/TFPI/PRKCQ/F2R/F2RL1/TBXA2R/TIFAB/UGCG/UBASH3B/VCL/OAS2/IL6ST/HEG1/BLK/GAS6/LCK/ADA/MPL/TXK/TEC/VWF/SELP/ITGA2B/F2RL3/PF4/ITGB3/PRDX2/AQP1/GATA1/SLC4A1/HBB/GJA1/WFS1/MYL9/PROS1/EDNRB/COL3A1/APOE	59
GO:0007015	actin filament organization	58/1058	400/15517	3.5238e-08	2.43518e-06	1.85265e-06	ENAH/MYO1D/PAWR/PLS1/PPP1R9A/DLC1/SPTBN2/TTN/PHLDB2/ELN/ESAM/CORO2B/ABI2/DBN1/MICAL3/SHANK3/RAPGEF3/BIN1/RHOC/EVL/TPM2/PLEKHG2/FAM171A1/CYFIP2/SPTBN1/PACSIN1/COBL/F2RL1/MYO1E/PTGER4/CCR7/S1PR1/WASF1/MARCKSL1/MYO5C/AIF1L/MYO1B/RHOH/BCL2/ESPN/TMOD1/TPM1/ADD2/FHDC1/SPTA1/SPTB/NRP1/ARHGEF10/NCKAP1/CTTN/WASF3/NEBL/FAT1/PLS3/MYO6/CALD1/TF/CXCL12	58
GO:0006874	cellular calcium ion homeostasis	57/1058	411/15517	2.16728e-07	1.20785e-05	9.18916e-06	RYR2/TRPM4/GRIN2D/ATP13A4/GPR32/CAV2/CAV1/SLC25A27/CLIC2/RYR3/PDZD8/ITPR3/LIME1/SLC25A23/ADCYAP1/PTGIR/PLCG1/ITGAV/LRP6/CD38/P2RX5/LPAR6/SNCA/SLC8A3/CD52/F2R/F2RL1/TBXA2R/TRPM2/CMKLR1/TPCN1/UBASH3B/PTGER4/CD19/MS4A1/LCK/CCR7/S1PR1/PKD2/SV2A/ATP1B1/BCL2/GPR174/TMEM64/GATA2/ITPR2/NCS1/TGM2/F2RL3/NMU/KEL/GJA1/WFS1/EDNRB/THY1/CXCL12/APOE	57
GO:0051051	negative regulation of transport	53/1058	397/15517	1.88322e-06	8.41444e-05	6.4016e-05	WNK3/CAV1/ADRA2C/FERMT1/ANK3/PPP1R9A/CLIC2/SYTL4/IL1B/RSAD2/MAOB/SERPINE2/LIF/CEACAM1/ADRA2A/ABCA2/RHBDF1/BIN1/ANO9/ADCYAP1/ITGAV/CD84/INHBA/PRKG2/TRH/CRHBP/CD200/GPM6B/SNCA/ANGPT1/PACSIN1/EGF/F2R/TIFAB/CD74/SCAMP5/TBC1D4/PKD2/ADA/NEDD4/BCL2/TRAT1/ITGB3/NMU/SLC6A9/KEL/KCNH2/APOC1/GJA1/NEDD4L/APOD/EPHA3/APOE	53
GO:0033674	positive regulation of kinase activity	52/1058	440/15517	7.13026e-05	0.00159294	0.00121189	CENPE/FLT3/ROBO1/VLDLR/ADRA2C/PPP1R9A/PDGFC/IL1B/TAL1/CSF1/TIAM1/NTRK1/FLT4/CCND1/ADRA2A/EPHB4/ADCYAP1/MST1R/DDR1/HMGA2/LMO4/BMPR2/AFAP1L2/GREM1/SNCA/ANGPT1/EGF/CD74/HLA-DRB1/EPHB1/EPHA2/PTK2/PFKFB2/CD19/TCL1A/GAS6/LAT/CCR7/RASGRP1/PKD2/KIT/CCND2/DOCK3/SPRY2/TIE1/ALS2/ITGB3/RELN/PDGFRB/TEK/EPHA3/IGF2	52
GO:0050804	modulation of chemical synaptic transmission	51/1058	413/15517	2.63414e-05	0.000707395	0.000538177	SHISA7/ADCY1/CLSTN2/GRIN2D/CDC20/PTPRD/CDH2/PPP1R9A/IL1B/SERPINE2/NTRK1/ADRA2A/DBN1/SHANK3/ITPR3/NLGN2/NPTXR/ADCYAP1/PLCG1/DLGAP2/CD38/ZDHHC2/PLCB1/MCTP2/PLCB4/CYP46A1/SNCA/SLC8A3/DLGAP3/CUX2/PTPRS/EPHB1/GNAI1/MEF2C/PLCL2/KIT/SLC12A2/GRIK5/BCR/MAP1A/STXBP5/NCS1/CDH1/RELN/NMU/ACHE/MME/LGMN/AKAP12/CDH11/APOE	51
GO:0018108	peptidyl-tyrosine phosphorylation	47/1058	358/15517	1.11907e-05	0.000353045	0.000268592	FLT3/CAV1/IL7/PDGFC/LIF/TTN/NTRK1/FLT4/ADRA2A/EPHB4/ABI2/TNK1/MST1R/DDR1/IL12RB2/LRP4/BANK1/AFAP1L2/GREM1/ANGPT1/EGF/CD74/EPHB1/EPHA2/PTK2/IL6ST/BLK/GAS6/ZAP70/ITK/LCK/CD3E/KIT/BCR/DOCK3/TXK/TEC/TIE1/ITGB3/RELN/GATA1/NRP1/PDGFRB/TEK/THY1/EPHA3/IGF2	47					G
GO:0048872	homeostasis of number of cells	43/1058	254/15517	2.53353e-08	1.79881e-06	1.36851e-06	FLT3/CDH2/IL7/TAL1/CSF1/TNFAIP3/AKT3/INHBA/RAG1/CARD11/F2R/CD74/MEF2C/PDE4B/IL7R/TGFBR3/LAT/CCR7/ETS1/ADA/KIT/CDK6/SOX4/MPL/SPNS2/BCL2/SMO/GPR174/GATA2/ZFPM1/PRDX2/TRIM10/RHAG/KLF1/GATA1/SPTA1/EPB42/SLC4A1/AHSP/ALAS2/MYCT1/EPAS1/FSTL1	43
GO:0050817	coagulation	41/1058	213/15517	1.13091e-09	1.19622e-07	9.1007e-08	CAV1/ADRA2C/CD59/SERPINE2/CEACAM1/ADRA2A/SERPING1/HSPB1/PLAT/PEAR1/FZD6/CD34/MMRN1/TFPI/PRKCQ/F2R/F2RL1/TBXA2R/UBASH3B/VCL/IL6ST/BLK/GAS6/LCK/MPL/TXK/TEC/VWF/SELP/ITGA2B/F2RL3/PF4/ITGB3/PRDX2/GATA1/SLC4A1/HBB/MYL9/PROS1/COL3A1/APOE	41
GO:1990778	protein localization to cell periphery	40/1058	315/15517	0.000103928	0.00218081	0.00165913	WNK3/STAC/GPC4/LAMA5/CAV1/GPC6/CDH2/TUB/ANK3/PLS1/TNIK/ABCA2/PALM/DCHS1/LRP6/CLIP3/MMP14/EHD3/AGR2/ZDHHC2/KIF13A/PRKG2/GPSM2/SPTBN1/MAP7/PACSIN1/DAB2/EPHA2/GNAI1/EPB41L2/OPTN/GBP1/PRKCH/GAS6/JUP/ATP1B1/CDH1/ANK1/SLC4A1/EPHA3	40
GO:0051346	negative regulation of hydrolase activity	39/1058	339/15517	0.000926423	0.0114053	0.00867704	PLXNB3/SPOCK3/SERPINE2/SPINT2/SERPINH1/SERPING1/BIN1/ADCYAP1/CPAMD8/DPEP1/AMOT/CRIM1/SPRY1/SORL1/SH3RF1/RAG1/SPINK2/SNCA/CD109/TFPI/SERPINF1/EGLN1/SERPINB6/IFI6/SERPINB9/GAS6/KLRK1/SPOCK2/GPSM1/SPRY2/AQP1/APOC1/CNN3/TIMP3/PROS1/LEPR/COL6A3/A2M/C4A	39
GO:0061448	connective tissue development	38/1058	234/15517	4.86721e-07	2.54816e-05	1.93861e-05	PITX1/TRPM4/EVC/COL5A1/CSF1/LOX/MBOAT2/SERPINH1/MDK/LRP5/LTBP3/RUNX3/HMGA2/BMPR2/SORL1/CD34/GREM1/BMP3/TGFBI/MEF2C/TRPS1/MAF/ITGB8/SMAD1/UMODL1/MYCN/ZBTB16/WT1/CYTL1/SOX6/PDGFRB/NFIB/LUM/GLI3/BGN/COL1A1/COL11A1/FRZB	38
GO:0009612	response to mechanical stimulus	32/1058	205/15517	8.95643e-06	0.00028833	0.000219358	RYR2/MMP7/CDH2/ENG/USP53/IL1B/MEIS2/SLITRK6/SERPINE2/TTN/NTRK1/MDK/SHANK3/NRXN2/BTG2/MMP14/TIFAB/PTGER4/PTK2/ETS1/PKD2/KIT/JUP/SLC2A1/AQP1/GJA1/COL3A1/COL1A1/COL11A1/TNC/CXCL12/DCN	32
GO:0007611	learning or memory	32/1058	244/15517	0.000276639	0.00476352	0.00362402	SHISA7/ADCY1/ADCY3/GATM/VLDLR/RCAN1/MEIS2/NTRK1/MDK/SHANK3/NRXN2/ITPR3/BTG2/TANC1/PLCB1/CRHBP/ATP8A1/RAG1/SLC8A3/CUX2/TIFAB/KCNK10/SERPINF1/MEF2C/KIT/CCND2/MAP1A/RELN/CLDN5/MME/LGMN/APOE	32
GO:0032409	regulation of transporter activity	30/1058	257/15517	0.00275025	0.024231	0.0184346	WNK3/STAC/RYR2/SHISA7/CAV1/ANK3/CLIC2/ADRA2A/SHANK3/ANO9/NLGN2/CHRM3/EHD3/STOM/CRHBP/SNCA/FHL1/DAPK1/MEF2C/PDE4B/PKD2/NEDD4/ATP1B1/BCL2/ABCB1/RELN/SLC6A9/ATP1B2/GJA1/NEDD4L	30
GO:0006898	receptor-mediated endocytosis	29/1058	231/15517	0.00106127	0.012645	0.00962014	CAV2/CAV1/VLDLR/DNAJC6/DNM3/CEACAM1/ABCA2/HSPG2/ITGAV/CLEC9A/LRP6/APLN/SORL1/GREM1/SNCA/ANGPT1/CALCRL/EGF/DAB2/NEDD4/WASF1/TFRC/TFR2/ITGB3/APOC1/ACHE/CTTN/TF/APOE	29
GO:0006937	regulation of muscle contraction	25/1058	153/15517	3.84026e-05	0.000947812	0.000721083	RYR2/HSPB6/TRPM4/CAV1/ADRA2C/DSG2/CLIC2/ADRA2A/BIN1/CHRM3/EHD3/TNNT3/SLC8A3/CALCRL/F2R/TBXA2R/PDE4B/ADA/KIT/JUP/ATP1B1/TPM1/NMU/MYL9/CTTN	25
GO:0007565	female pregnancy	24/1058	184/15517	0.00164449	0.017466	0.0132879	MMP7/ADRA2C/TRO/IL1B/LIF/ITGB4/ADCYAP1/DDR1/BMPR2/PAM/CD38/HPGD/CRHBP/SLC38A1/HAVCR2/PRDM1/ETS1/BCL2/SLC2A1/EPOR/KLF1/GJA1/PAPPA/IGFBP5	24
GO:0051592	response to calcium ion	23/1058	143/15517	9.91038e-05	0.00208803	0.00158855	RYR2/ADCY1/CAV1/AKR1C3/RYR3/TTN/CCND1/ITPR3/SLC25A23/RASAL1/DPEP1/SUCNR1/CRHBP/CPNE7/CPNE3/TRPM2/MEF2C/SDC1/PKD2/NEDD4/CLIC4/S100A16/LGMN	23
GO:0048639	positive regulation of developmental growth	22/1058	159/15517	0.00117102	0.0135474	0.0103067	CDH4/IL7/PLS1/CSF1/DBN1/NTN1/RASAL1/BMPR2/AGR2/PLCB1/RAG2/HOPX/MEF2C/TGFBR3/BCL2/SMO/WT1/ZFPM2/NRP1/NEDD4L/CXCL12/IGF2	22
GO:0014074	response to purine-containing compound	20/1058	144/15517	0.00183225	0.0184758	0.0140562	RYR2/TRPM4/RYR3/RAPGEF3/P2RX5/CRHBP/DNTT/SLC8A3/TRPM2/SDC1/PKD2/DNMT3B/WT1/ITPR2/AQP1/PKLR/CPS1/TEK/COL1A1/IGFBP5	20
GO:0030048	actin filament-based movement	19/1058	120/15517	0.000474435	0.00711822	0.00541545	RYR2/TRPM4/CAV1/DSG2/MYO1D/BIN1/MYO1E/PDE4B/SYNE2/JUP/MYO5C/MYO1B/EPDR1/TPM1/MYH10/KCNH2/GJA1/NEDD4L/MYO6	19
GO:0046718	viral entry into host cell	19/1058	137/15517	0.00239297	0.0223021	0.0169671	CAV2/CAV1/IFITM1/LY6E/IFITM3/NCAM1/ITGAV/CIITA/CD74/HLA-DRB1/EPHA2/TPCN1/CR2/GAS6/TFRC/ITGB3/TRIM10/GYPA/NRP1	19
GO:0019886	antigen processing and presentation of exogenous peptide antigen via MHC class II	15/1058	26/15517	1.10117e-11	2.19514e-09	1.67003e-09	CTSE/CTSF/HLA-DOA/HLA-DRA/CD74/HLA-DPB1/HLA-DPA1/HLA-DMA/HLA-DMB/HLA-DQA2/HLA-DQB1/HLA-DQA1/HLA-DRB5/HLA-DRB1/LGMN	15
GO:0010927	cellular component assembly involved in morphogenesis	15/1058	99/15517	0.0028077	0.0244166	0.0185758	TTN/PHLDB2/ITGB4/OBSCN/PHLDB1/OBSL1/ABCA2/CSRP2/SPINK2/TNNT3/TMOD1/TPM1/PMP22/PDGFRB/NEBL	15
GO:0033555	multicellular organismal response to stress	14/1058	67/15517	0.000139421	0.00274759	0.00209033	GJA4/LPAR5/NTRK1/ADRA2A/MDK/ADCYAP1/RAG1/MEF2C/BCL2/ALS2/RELN/GJA1/EDNRB/APOE	14
GO:0002399	MHC class II protein complex assembly	11/1058	14/15517	4.23872e-11	7.08687e-09	5.39159e-09	HLA-DOA/HLA-DRA/HLA-DPB1/HLA-DPA1/HLA-DMA/HLA-DMB/HLA-DQA2/HLA-DQB1/HLA-DQA1/HLA-DRB5/HLA-DRB1	11
GO:0050795	regulation of behavior	11/1058	70/15517	0.00743926	0.047079	0.0358171	PER3/MDK/TRH/RAG1/MEF2C/ADA/RELN/NMU/GJA1/LEPR/APOE	11
GO:0015669	gas transport	10/1058	20/15517	2.04822e-07	1.16659e-05	8.87524e-06	HBE1/AQP1/RHAG/HBD/HBB/HBA2/HBA1/HBM/HBG2/HBG1	10
GO:0042744	hydrogen peroxide catabolic process	10/1058	32/15517	3.36329e-05	0.000847144	0.000644496	SNCA/HBE1/PRDX2/HBD/HBB/HBA2/HBA1/HBM/HBG2/HBG1	10
GO:0006636	unsaturated fatty acid biosynthetic process	10/1058	46/15517	0.000887741	0.0111139	0.00845532	PTGIS/SCD/SCD5/AKR1C3/IL1B/HPGDS/ELOVL7/ELOVL6/CD74/PTGS1	10
GO:0032964	collagen biosynthetic process	9/1058	39/15517	0.00101207	0.0122273	0.00930241	COL5A1/ENG/ADAMTS3/SERPINH1/EMILIN1/F2R/CIITA/PDGFRB/COL1A1	9
GO:2000107	negative regulation of leukocyte apoptotic process	9/1058	45/15517	0.00292948	0.0247692	0.0188441	RAG1/PRKCQ/CD74/IRF7/GAS6/IL7R/CCR7/ADA/CXCL12	9
GO:0010644	cell communication by electrical coupling	8/1058	32/15517	0.00109622	0.0128657	0.00978803	RYR2/CAV1/ATP1A3/ANK3/DBN1/ATP1B1/ATP1B2/GJA1	8
GO:0010874	regulation of cholesterol efflux	8/1058	34/15517	0.00167581	0.0175469	0.0133495	CAV1/ABCA2/ABCA3/CETP/ABCG1/EGF/ABCA8/APOE	8
GO:0098911	regulation of ventricular cardiac muscle cell action potential	6/1058	12/15517	6.40367e-05	0.00146859	0.00111729	RYR2/TRPM4/CAV1/DSG2/BIN1/JUP	6
GO:0099515	actin filament-based transport	6/1058	21/15517	0.00220962	0.0210137	0.0159869	MYO1D/MYO1E/SYNE2/MYO5C/MYO1B/MYO6	6
GO:0046058	cAMP metabolic process	6/1058	22/15517	0.00286515	0.0245569	0.0186826	ADCY1/ADCY3/ADCY2/ADCY6/EPHA2/PDE4B	6
GO:0098840	protein transport along microtubule	5/1058	11/15517	0.000476563	0.00711822	0.00541545	KIF5C/HSPB1/CLIP3/RAB27B/MAP1A	5
GO:0099118	microtubule-based protein transport	5/1058	11/15517	0.000476563	0.00711822	0.00541545	KIF5C/HSPB1/CLIP3/RAB27B/MAP1A	5
GO:0033151	V(D)J recombination	5/1058	15/15517	0.00246164	0.0226309	0.0172173	RAG2/RAG1/LEF1/BCL11B/TCF7	5
GO:0007350	blastoderm segmentation	5/1058	18/15517	0.00591827	0.040308	0.0306658	PCSK6/TIFAB/WT1/NRP2/NRP1	5
GO:0016082	synaptic vesicle priming	5/1058	19/15517	0.00758813	0.0476719	0.0362681	OTOF/UNC13B/SNCA/SV2A/STXBP5	5
GO:0071731	response to nitric oxide	5/1058	19/15517	0.00758813	0.0476719	0.0362681	DPEP1/EGLN1/FOXO1/CCR7/AQP1	5
GO:0010872	regulation of cholesterol esterification	4/1058	11/15517	0.00481149	0.0344447	0.0262051	ABCA2/ABCG1/APOC1/APOE	4
GO:0051610	serotonin uptake	4/1058	11/15517	0.00481149	0.0344447	0.0262051	SLC18A2/GPM6B/SNCA/ITGB3	4
GO:0044764	multi-organism cellular process	4/1058	12/15517	0.00683163	0.0445388	0.0338845	CAV2/CAV1/TPCN1/GAS6	4
GO:0071872	cellular response to epinephrine stimulus	4/1058	12/15517	0.00683163	0.0445388	0.0338845	RYR2/SNCA/PDE4B/PKLR	4

## Sheet: GO analysis for g2
ID	Description	GeneRatio	BgRatio	pvalue	p.adjust	qvalue	geneID	Count
GO:0001525	angiogenesis	41/510	470/15517	1.25473e-08	1.34759e-05	1.11638e-05	MMP19/ECM1/ANPEP/MMP2/CHI3L1/ID1/JAM3/ARHGAP22/ENPP2/MFGE8/KLF5/ADAMTS1/F3/PROK2/SEMA5A/FOXC1/LEP/PDE3B/HGF/SERPINE1/THSD7A/CLEC14A/SPARC/PPARG/THBS4/AGT/CSPG4/TNF/STAB1/NR4A1/RHOB/KLF2/EGR3/JUN/LRG1/ANXA1/C3AR1/JAG1/VEGFA/ANXA3/CAMP	41
GO:0030335	positive regulation of cell migration	40/510	473/15517	4.4767e-08	3.84638e-05	3.18647e-05	CD99/IGF1R/SEMA4C/PLAU/TNFRSF18/JAM3/ENPP2/SEMA7A/IL1R1/ADAMTS1/F3/CCL1/SEMA5A/NTRK3/POSTN/CALR/PDPN/HGF/FGFR1/SERPINE1/SPARC/APP/THBS4/RET/AGT/TNFRSF14/TNF/SEMA6B/MYO1C/CD151/NR4A3/HBEGF/RHOB/ANXA1/C3AR1/VEGFA/ANXA3/CEACAM6/LCN2/MMP9	40
GO:0030198	extracellular matrix organization	36/510	279/15517	2.04921e-12	4.04025e-09	3.34707e-09	MMP19/MMP2/VWA1/FSCN1/NTNG2/RXFP1/ADAMTS14/SH3PXD2B/ADAMTS1/MMP15/FOXF2/FOXC1/PXDN/ADAMTS18/COL2A1/LOXL4/LAMC1/OLFML2B/FBLN1/ADAMTS7/COL27A1/POSTN/PDPN/APP/MFAP4/ADAMTS2/AGT/EFEMP2/TNF/CTSG/QSOX1/ADAMTSL4/ELANE/COL23A1/MMP8/MMP9	36
GO:0043062	extracellular structure organization	36/510	280/15517	2.28091e-12	4.04025e-09	3.34707e-09	MMP19/MMP2/VWA1/FSCN1/NTNG2/RXFP1/ADAMTS14/SH3PXD2B/ADAMTS1/MMP15/FOXF2/FOXC1/PXDN/ADAMTS18/COL2A1/LOXL4/LAMC1/OLFML2B/FBLN1/ADAMTS7/COL27A1/POSTN/PDPN/APP/MFAP4/ADAMTS2/AGT/EFEMP2/TNF/CTSG/QSOX1/ADAMTSL4/ELANE/COL23A1/MMP8/MMP9	36
GO:0045229	external encapsulating structure organization	36/510	282/15517	2.8214e-12	4.04025e-09	3.34707e-09	MMP19/MMP2/VWA1/FSCN1/NTNG2/RXFP1/ADAMTS14/SH3PXD2B/ADAMTS1/MMP15/FOXF2/FOXC1/PXDN/ADAMTS18/COL2A1/LOXL4/LAMC1/OLFML2B/FBLN1/ADAMTS7/COL27A1/POSTN/PDPN/APP/MFAP4/ADAMTS2/AGT/EFEMP2/TNF/CTSG/QSOX1/ADAMTSL4/ELANE/COL23A1/MMP8/MMP9	36
GO:0019221	cytokine-mediated signaling pathway	34/510	433/15517	2.53556e-06	0.000605153	0.000501328	ECM1/IL1RAP/KRT8/KRT18/OSM/TNFRSF4/TNFRSF18/IL17RE/IL2RA/IL1R1/F3/CCL1/CCDC3/TNFRSF19/FOXC1/CEBPA/PXDN/LEP/C1QTNF4/PPARG/CD70/TNFRSF14/TNF/CXCL2/EGR1/GFI1/CTSG/IRAK3/CSF3R/IL5RA/IL1RL1/IL2RG/CD24/ARG1	34
GO:0001819	positive regulation of cytokine production	34/510	438/15517	3.265e-06	0.000701322	0.000580998	IL1RAP/CLU/CHI3L1/H19/OSM/NLRP2/TRIM16/SEMA7A/IL1R1/ALOX15B/F3/CCL1/POSTN/LEP/HGF/SERPINE1/APP/C1QTNF4/SLC7A5/AGT/TNFRSF14/TNF/NR4A3/PELI1/EGR1/CARD9/AZU1/ANXA1/C3AR1/IRAK3/ELANE/IL1RL1/EPX/MMP8	34
GO:0043068	positive regulation of programmed cell death	34/510	492/15517	3.77201e-05	0.00300084	0.00248599	CLU/H19/MAGED1/WDR35/JMY/PHLDA1/CDKN2A/ITGA1/LEP/NTSR1/RPS6KA2/ITM2C/PPARG/RET/AGT/KLF11/CDKN1A/TNF/PMAIP1/SIK1/FOSL1/NR4A1/RHOB/JUN/GADD45B/DUSP1/ANXA1/ADAMTSL4/LTK/S100B/PNMA5/ARG1/LCN2/MMP9	34
GO:0002237	response to molecule of bacterial origin	31/510	327/15517	1.26208e-07	7.7456e-05	6.41671e-05	GGT5/MRC1/STAR/WDR35/ASS1/SERPINE1/SPARC/TNF/CXCL2/NR4A1/PELI1/JUN/FOS/CARD9/GFI1/CTSG/SLPI/MGST1/IRAK3/CEBPE/ELANE/MPO/CD96/CD24/LTF/ARG1/DEFA4/DEFA1B/CAMP/BPI/LCN2	31
GO:0001503	ossification	31/510	372/15517	2.07977e-06	0.000558418	0.000462612	ECM1/MMP2/GLI2/SEMA7A/LGR4/FOXC1/CEBPA/PTCH1/SPP1/COL2A1/MRC2/PLXNB1/SLC24A3/CLEC11A/LEP/HGF/TPM4/SPARC/NOG/PPARG/TNF/AREG/EGR2/SRGN/ADRB2/JAG1/LRP3/FBN2/CLEC5A/LTF/MMP9	31
GO:0008015	blood circulation	31/510	480/15517	0.000277225	0.00971945	0.00805191	ANPEP/CPA3/PLA2G6/CHD7/PKP2/DSC2/WDR35/GSTM2/IRX3/AVPR1A/FOXC1/ITGA1/CACNA1C/FGF13/POSTN/LEP/NTSR1/RPS6KA2/AR/PPARG/AGT/HBEGF/KLF2/AZU1/CTSG/TBXAS1/KCNE3/C3AR1/ADRB2/VEGFA/OLR1	31
GO:0002694	regulation of leukocyte activation	31/510	491/15517	0.000408966	0.0123727	0.0102499	IGFBP2/TNFRSF4/SOX12/IL2RA/GLI2/STXBP1/DLG5/SOX13/CEBPA/TSPAN32/LEP/CDKN1A/CD70/TNFRSF14/NR4A3/PELI1/NFKBIZ/EGR3/ANXA1/CD33/CST7/CLEC4D/ENPP3/IL1RL1/CLC/CD24/PGLYRP1/ARG1/MMP8/BPI/CD177	31
GO:0006979	response to oxidative stress	29/510	408/15517	8.56611e-05	0.00533333	0.00441831	MMP2/PRODH/H19/PON2/STAR/DHCR24/PXDN/HGF/CYP2E1/APP/SLC4A11/NR4A3/FOSL1/AREG/NR4A2/RHOB/KLF2/JUN/FOS/DUSP1/ALDH3B1/ANXA1/MGST1/MPO/LPO/EPX/ARG1/LCN2/MMP9	29
GO:0009991	response to extracellular stimulus	28/510	474/15517	0.00207251	0.0350532	0.0290392	AQP3/IGFBP2/KRT18/ACACB/STAR/AVPR1A/SPP1/ASS1/POSTN/NUCB2/LEP/ASNS/SPARC/RRAGD/PPARG/ULK2/CDKN1A/GAS2L1/PMAIP1/SIK1/FOSL1/NR4A2/JUN/FOS/ADRB2/MPO/ARG1/LCN2	28
GO:0007162	negative regulation of cell adhesion	22/510	270/15517	8.79125e-05	0.00539532	0.00446966	CD9/IL2RA/JAM3/DLG5/CDKN2A/SEMA5A/ADAMTS18/KANK1/FBLN1/PLXNB1/ASS1/POSTN/PDE3B/SERPINE1/TNFRSF14/PELI1/DUSP1/ANXA1/JAG1/TACSTD2/VEGFA/ARG1	22
GO:0009636	response to toxic substance	21/510	235/15517	3.33997e-05	0.00286971	0.00237736	H19/SCN9A/ATP7B/GSTM3/PON2/STAR/WDR35/GSTM2/GSTM1/ABTB2/PXDN/ASS1/ASNS/CDKN1A/FOS/MGST1/MPO/LPO/EPX/ARG1/LCN2	21
GO:0050890	cognition	21/510	281/15517	0.000411947	0.0123757	0.0102524	PLA2G6/C12orf57/SCN2A/CHD7/TPBG/NETO1/ST3GAL4/ABCA7/FGF13/NRXN3/SHANK1/NTSR1/APP/AGT/TNF/FOSL1/EGR2/JUN/FOS/AFF2/S100B	21
GO:0040013	negative regulation of locomotion	21/510	290/15517	0.000623079	0.0159132	0.013183	SEMA4C/SEMA7A/ALOX15B/DLG5/SEMA5A/NAV3/SRGAP3/KANK1/PTPRG/FBLN1/CALR/SERPINE1/NOG/PPARG/TNF/SEMA6B/RHOB/DUSP1/JAG1/ELANE/TACSTD2	21
GO:0044706	multi-multicellular organism process	20/510	209/15517	1.91336e-05	0.00186814	0.00154763	MMP2/IGFBP2/PLA2G6/RXFP1/HYAL3/AVPR1A/ADCY7/SPP1/STOX2/FBLN1/CALR/LEP/AR/AGT/FOSL1/FOS/FOSB/VEGFA/ARG1/MMP9	20
GO:0010721	negative regulation of cell development	19/510	166/15517	2.29664e-06	0.000580374	0.000480801	SEMA4C/ID1/RTN4R/SEMA7A/SEMA5A/SPP1/KANK1/FGF13/NTRK3/FBLN1/DLL3/POSTN/NOG/ULK2/TNF/SEMA6B/TACSTD2/VEGFA/LTF	19
GO:0050920	regulation of chemotaxis	19/510	204/15517	4.47198e-05	0.00325621	0.00269755	SEMA4C/JAM3/SEMA7A/TPBG/F3/CCL1/SEMA5A/NTRK3/CALR/FGFR1/SERPINE1/THBS4/ARTN/SEMA6B/DUSP1/AZU1/C3AR1/ELANE/VEGFA	19
GO:0002274	myeloid leukocyte activation	19/510	208/15517	5.8282e-05	0.00391227	0.00324105	CLU/PTGDS/STXBP1/CEBPA/LAT2/TSPAN32/APP/TNF/NR4A3/AZU1/CD33/CST7/CLEC4D/ENPP3/IL1RL1/ANXA3/MMP8/BPI/CD177	19
GO:0031099	regeneration	17/510	178/15517	8.16534e-05	0.00515857	0.00427353	CD9/RTN4R/JAM3/KLF5/WDR35/PTCH1/SPP1/NNMT/PTPRF/POSTN/HGF/CDKN1A/PTGFRN/NR4A3/ANXA1/SCARF1/ANXA3	17
GO:2000116	regulation of cysteine-type endopeptidase activity	16/510	222/15517	0.00279497	0.0430151	0.0356351	MYC/NLRP2/WDR35/DHCR24/F3/HGF/PPARG/TNF/PMAIP1/NR4A1/CARD9/CST7/VEGFA/BCL2L10/LTF/MMP9	16
GO:0001935	endothelial cell proliferation	15/510	138/15517	4.87119e-05	0.0034306	0.00284202	ECM1/F3/PROK2/SEMA5A/LEP/FGFR1/SPARC/PPARG/THBS4/TNF/NR4A1/EGR3/LRG1/VEGFA/ARG1	15
GO:0050731	positive regulation of peptidyl-tyrosine phosphorylation	15/510	186/15517	0.00125549	0.0261824	0.0216903	OSM/TNFRSF18/ENPP2/CNTN1/LEP/HGF/THBS4/AGT/CSPG4/TNFRSF14/TNF/AREG/HBEGF/VEGFA/CD24	15
GO:0002573	myeloid leukocyte differentiation	15/510	198/15517	0.0023252	0.0379811	0.0314648	TSPAN2/MYC/CA2/CEBPA/APP/PPARG/TNF/JUN/FOS/CEBPE/PRTN3/VEGFA/TESC/LTF/MMP9	15
GO:0048640	negative regulation of developmental growth	14/510	104/15517	7.5779e-06	0.00108516	0.000898978	SEMA4C/RTN4R/SOCS2/SEMA7A/SEMA5A/PTCH1/SPP1/FGF13/NOG/ULK2/CDKN1A/WWC2/SEMA6B/ADRB2	14
GO:0010977	negative regulation of neuron projection development	14/510	128/15517	8.07051e-05	0.00515857	0.00427353	SEMA4C/RTN4R/SEMA7A/SEMA5A/SPP1/KANK1/FGF13/PTPRG/ITM2C/INPP5J/ULK2/SEMA6B/NEU4/GFI1	14
GO:1903034	regulation of response to wounding	14/510	149/15517	0.000402407	0.0123481	0.0102296	CD9/PLAU/RTN4R/F3/ST3GAL4/SPP1/ADAMTS18/KANK1/PTPRF/SERPINE1/TNF/HBEGF/ANXA1/SCARF1	14
GO:0001659	temperature homeostasis	14/510	172/15517	0.00165109	0.0310352	0.0257106	GRB10/IGF1R/ACOT11/ID1/LGR4/PTGER3/FTO/LEP/NTSR1/TNF/EGR1/ADRB2/VEGFA/LCN2	14
GO:0031644	regulation of nervous system process	13/510	133/15517	0.000439392	0.0129289	0.0107108	NETO1/AVPR1A/BEGAIN/SHANK1/NTSR1/HGF/APP/AGT/EGR2/ADRB2/CST7/S100B/MGLL	13
GO:2001257	regulation of cation channel activity	13/510	156/15517	0.00193777	0.0336702	0.0278935	CACNB4/PLA2G6/JPH1/NETO1/GSTM2/FGF13/SHANK1/NTSR1/APP/KCNE3/ADRB2/NETO2/MMP9	13
GO:1905954	positive regulation of lipid localization	12/510	103/15517	0.000141038	0.00673555	0.00557995	PLA2G6/ABCA5/ACACB/PLTP/ABCA7/PTCH1/SPP1/NTSR1/PPARG/PLIN2/RETN/ABCA13	12
GO:1904705	regulation of vascular associated smooth muscle cell proliferation	10/510	54/15517	8.7776e-06	0.00110908	0.000918795	MMP2/ADAMTS1/PPARG/AGT/CDKN1A/EFEMP2/TNF/NR4A3/JUN/MMP9	10
GO:0033559	unsaturated fatty acid metabolic process	10/510	108/15517	0.0029285	0.0447717	0.0370903	PTGDS/ALOX15B/GSTM2/GSTM1/AVPR1A/CYP2E1/TBXAS1/ANXA1/MGLL/CYP4F3	10
GO:0030574	collagen catabolic process	9/510	39/15517	3.66631e-06	0.000750022	0.000621342	MMP19/MMP2/ADAMTS14/MMP15/MRC2/ADAMTS2/PRTN3/MMP8/MMP9	9
GO:0031640	killing of cells of other organism	9/510	63/15517	0.000203354	0.00780007	0.00646183	AZU1/CTSG/ELANE/LTF/PGLYRP1/ARG1/DEFA4/DEFA1B/CAMP	9
GO:0051702	biological process involved in interaction with symbiont	9/510	89/15517	0.0025752	0.0406731	0.0336949	JUN/CARD9/AZU1/CTSG/ELANE/LTF/ARG1/DEFA1B/CAMP	9
GO:0002446	neutrophil mediated immunity	7/510	33/15517	8.07802e-05	0.00515857	0.00427353	CARD9/AZU1/CTSG/ELANE/ANXA3/ARG1/CD177	7
GO:1902895	positive regulation of pri-miRNA transcription by RNA polymerase II	7/510	40/15517	0.00028895	0.00993062	0.00822685	KLF5/PPARG/TNF/FOSL1/EGR1/JUN/FOS	7
GO:0048168	regulation of neuronal synaptic plasticity	7/510	45/15517	0.000610441	0.0158068	0.0130948	STAR/NETO1/APP/SYNGR1/AGT/EGR2/S100B	7
GO:0001706	endoderm formation	7/510	53/15517	0.00165435	0.0310352	0.0257106	MMP2/MMP15/NOG/DUSP2/DUSP1/MMP8/MMP9	7
GO:0001836	release of cytochrome c from mitochondria	7/510	56/15517	0.00228752	0.0377658	0.0312865	CLU/PLA2G6/WDR35/HGF/PMAIP1/JUN/MMP9	7
GO:0035914	skeletal muscle cell differentiation	7/510	60/15517	0.0034045	0.0492449	0.0407961	HLF/KLF5/NR4A1/EGR2/EGR1/FOS/S100B	7
GO:0099174	regulation of presynapse organization	6/510	32/15517	0.00053548	0.0145596	0.0120617	IL1RAP/NTNG2/SLITRK4/LRFN4/NTRK3/APP	6
GO:1905606	regulation of presynapse assembly	6/510	32/15517	0.00053548	0.0145596	0.0120617	IL1RAP/NTNG2/SLITRK4/LRFN4/NTRK3/APP	6
GO:0045429	positive regulation of nitric oxide biosynthetic process	6/510	37/15517	0.00119562	0.0250555	0.0207568	CLU/ASS1/AGT/TNF/KLF2/MMP8	6
GO:0042537	benzene-containing compound metabolic process	5/510	24/15517	0.000951958	0.0216972	0.0179747	GSTM3/STAR/GSTM2/GSTM1/CYP2E1	5
GO:0000050	urea cycle	3/510	10/15517	0.00356393	0.0494276	0.0409474	CEBPA/ASS1/ARG1	3
GO:0046325	negative regulation of glucose import	3/510	10/15517	0.00356393	0.0494276	0.0409474	GRB10/LEP/TNF	3
GO:1902023	L-arginine transport	3/510	10/15517	0.00356393	0.0494276	0.0409474	SLC25A29/AGT/ARG1	3

## Sheet: GO analysis for g3
ID	Description	GeneRatio	BgRatio	pvalue	p.adjust	qvalue	geneID	Count
GO:0001819	positive regulation of cytokine production	67/657	438/15517	2.52706e-20	2.32944e-17	1.7849e-17	PTGS2/CYP1B1/HLA-F/IL10/NLRP3/AIF1/LAPTM5/CD36/HK1/NLRP1/MCOLN2/THBS1/CADM1/SRC/LGALS9/FLOT1/BCL3/CD276/CCDC88B/CEBPB/ZBTB7B/CD4/ADAM8/PYCARD/IRF5/LILRA2/CASP1/P2RX7/TLR1/CLEC7A/TLR5/CD86/TLR7/CCR2/TLR8/NLRC4/IRF8/NLRP12/LILRB2/LILRA5/CD14/C5AR1/SLC11A1/FGR/HMOX1/LRRK2/LRP1/POU2F2/OAS1/LILRB1/CYBB/FCN1/IL17RA/TYROBP/IL4R/PTPRJ/NFAM1/NOD2/FCER1G/TLR2/MNDA/CSF1R/SULF2/TLR4/PTAFR/IFNGR1/EREG	67
GO:0002683	negative regulation of immune system process	59/657	391/15517	1.03187e-17	3.96324e-15	3.03677e-15	CR1/GPNMB/C1QC/NLRC5/HLA-B/HLA-F/FYN/VSIG4/IL10/TRIB1/LST1/LAPTM5/LGALS3/FCGR2B/THBS1/ID2/SRC/CD300A/LGALS9/TMEM176B/TMEM176A/LDLR/HLX/NDFIP1/RHBDF2/SPI1/CEBPB/ZBTB7B/BST2/CD300LF/LYN/AHR/CD86/FGL2/CCR2/SAMHD1/IL31RA/LILRB4/CX3CR1/LILRB2/LILRB3/FGR/HMOX1/MAFB/OAS1/LILRB1/PADI2/BCL6/CLEC4G/GRN/TYROBP/CD68/IL4R/PTPRJ/NOD2/MNDA/TLR4/HCK/HOXA7	59
GO:0050900	leukocyte migration	58/657	343/15517	7.67486e-20	5.05335e-17	3.87206e-17	CXCL9/FYN/CHST2/EPS8/IL10/GPR183/CXCR4/NLRP3/AIF1/NINJ1/LGALS3/PLEC/MCOLN2/THBS1/CCL5/SRC/CD300A/ITGAL/LGALS9/ICAM1/ITGB7/ITGB2/SPI1/CXCR2/SELPLG/ADAM8/PYCARD/PECAM1/LYN/CCR1/CCR2/PTPRO/CX3CR1/NLRP12/C5AR1/HMOX1/CXCL16/CCR5/S100A9/S100A8/S100A12/FPR2/PADI2/BST1/SIRPA/TREM1/ALOX5/NOD2/FCER1G/LYST/CSF1R/PTAFR/HCK/CCL23/PDGFD/CYP7B1/HOXA7/NKX2-3	58
GO:0032103	positive regulation of response to external stimulus	55/657	394/15517	4.42055e-15	1.19849e-12	9.18324e-13	PTGS2/SASH1/PRKCA/NLRC5/HLA-F/FYN/CXCR4/AIF1/NINJ1/THBS1/CADM1/CCL5/SRC/LGALS9/LDLR/SPI1/CEBPB/CXCR2/ADAM8/PYCARD/LILRA2/PAK1/CLEC7A/LYN/CD180/CCR1/TLR7/CCR2/LY86/CD1D/TLR8/NLRC4/CX3CR1/NLRP12/LILRA5/C5AR1/ALOX5AP/LRRK2/LRP1/S100A9/S100A8/S100A12/FPR2/FCN1/IL17RA/GRN/TYROBP/NOD2/TLR2/MNDA/CSF1R/TLR4/HCK/EREG/PDGFD	55
GO:0006909	phagocytosis	49/657	221/15517	3.89417e-22	1.79482e-18	1.37526e-18	FYN/AIF1/CD36/FCGR2B/MYO7A/THBS1/ABCA1/SRC/CD300A/ITGAL/VAV2/LDLR/RAB34/PRKCD/ITGB2/CD93/PYCARD/CD300LF/PECAM1/PAK1/CLEC7A/LYN/CCR2/NCF2/RAB31/IRF8/ITGAM/CD14/SLC11A1/FGR/MSR1/LRP1/MARCO/FPR2/SIRPB1/FCN1/SIRPA/TYROBP/PTPRJ/NOD2/FCER1G/DYSF/FCGR1A/TLR2/LYST/TLR4/HCK/TICAM2/C2	49
GO:0052547	regulation of peptidase activity	47/657	422/15517	1.29997e-09	6.17689e-08	4.73295e-08	PTGS2/CR1/FYN/NLRP3/LAPTM5/CAST/BCL2L11/NLRP1/FN1/THBS1/RECK/SRC/LGALS9/SPINT1/KLF4/CTSD/CIDEB/BST2/MICAL1/CST3/TIMP1/PYCARD/CASP1/CARD16/CLEC7A/LYN/MEFV/NLRC4/NLRP12/LRP1/S100A9/S100A8/TNFSF10/HERPUD1/GRN/PLAUR/CTSH/ANXA2/SERPINA1/SERPINB2/SERPINB10/SERPINB8/CSTA/NAIP/SPOCK1/PI15/HIP1	47
GO:0043068	positive regulation of programmed cell death	47/657	492/15517	1.58868e-07	4.67816e-06	3.58458e-06	G0S2/PTGS2/CYP1B1/SOD2/NOTCH2/DUSP6/IL10/BTG1/LAPTM5/BCL2L11/CAPN2/IGF2R/CAMK2D/THBS1/CCL5/SRC/LGALS9/TNFRSF10B/PRKCD/CTSD/CXCR2/ADAM8/TSPO/PYCARD/IRF5/VDR/CLEC7A/LYN/NLRC4/SORT1/ITGAM/TNFRSF1B/HMOX1/LRRK2/LILRB1/S100A9/S100A8/BCL6/TNFSF10/GRN/TYROBP/CTSZ/CTSH/MNDA/PPARGC1A/EEF1A2/HOXA5	47
GO:0002274	myeloid leukocyte activation	46/657	208/15517	8.47025e-21	1.68152e-17	1.28844e-17	ADAM9/C1QA/NOTCH2/VSIG4/IL10/AIF1/PI4K2A/FCGR2B/THBS1/CCL5/CD300A/LGALS9/LDLR/PRKCD/ITGB2/SPI1/CD93/CXCR2/PYCARD/CD300LF/LILRA2/TLR1/LYN/CCR2/IL31RA/LILRB4/NAMPT/CX3CR1/ITGAM/C5AR1/SLC11A1/FGR/HMOX1/LRRK2/S100A12/FPR2/GRN/IFNGR2/TYROBP/IL4R/FCER1G/DYSF/TLR2/TLR4/PTAFR/IFNGR1	46
GO:0071219	cellular response to molecule of bacterial origin	44/657	191/15517	1.0945e-20	1.68152e-17	1.28844e-17	SASH1/ADAM9/PRKCA/CXCL9/IL10/NLRP3/TRIB1/CD36/CAPN2/FCGR2B/CCL5/ABCA1/SRC/ICAM1/ZFP36/SPI1/CEBPB/VIM/TSPO/PYCARD/LILRA2/CASP1/CARD16/TLR1/LYN/CD180/CD86/LY86/IRF8/CX3CR1/TNFRSF1B/LILRB2/CD14/LILRB1/CCR5/SIRPA/CD68/NOD2/TLR2/TLR4/PTAFR/HCK/TICAM2/PPARGC1A	44
GO:0009991	response to extracellular stimulus	34/657	474/15517	0.00194236	0.0157611	0.0120767	PTGS2/CPEB4/FOLR2/SOD2/GABARAPL1/AIF1/PDK4/PLEC/ABCA1/SRC/ICAM1/ZFP36/LDLR/SLC16A1/TFEB/CIDEB/RASGRP4/TSPO/VDR/KYNU/LYN/SLC8A1/NAMPT/HMOX1/LRRK2/CYBB/CD68/UPP1/NOD2/ACSL1/PPARGC1A/CDKN2B/C2/CAT	34
GO:0072503	cellular divalent inorganic cation homeostasis	32/657	448/15517	0.00277704	0.020914	0.016025	S1PR3/CXCL9/FYN/CXCR4/CD36/CAMK2D/MCOLN2/CCL5/TCIRG1/CXCR2/RYR1/VDR/P2RX7/GPR65/LYN/CCR1/CCR2/SLC8A1/CX3CR1/C5AR1/SLC11A1/LRP1/CCR5/S100A9/S100A8/FPR2/FPR1/HERPUD1/HEXB/SLC24A4/CCL23/PTGFR	32
GO:0090066	regulation of anatomical structure size	32/657	478/15517	0.00722068	0.0442776	0.0339271	RGS2/PTGS2/SEMA3C/ECE1/SOD2/EPS8/FN1/ACE/ARHGAP4/VAV2/DPYSL2/ICAM1/FCHSD1/SLC12A9/PRKCD/COTL1/SEMA4A/PYCARD/CDC42EP3/P2RX7/PAK1/SLC8A1/CDC42EP1/LRRK2/LRP1/SCPEP1/ARPC1B/GCH1/P2RY2/HRH2/HCK/PRR16	32
GO:0043087	regulation of GTPase activity	31/657	324/15517	2.03123e-05	0.000351952	0.000269678	ARHGAP29/ASAP1/ARAP3/IQSEC1/SBF2/TBC1D8/TBC1D12/TBC1D9/ARHGAP6/CCL5/PLXNC1/PLXNB2/VAV2/ICAM1/SRGAP2/ARAP1/TBC1D2/S100A10/PYCARD/GPR65/FGD4/ADAP2/FGD2/LRRK2/BCL6/ADAP1/EVI5/IQGAP1/DOCK10/CCL23/RASGRP3	31
GO:0006816	calcium ion transport	30/657	380/15517	0.000804648	0.00775863	0.00594493	PTGS2/CXCL9/FYN/CXCR4/LGALS3/CAMK2D/MCOLN2/NMUR1/CCL5/ICAM1/CD4/RYR1/TSPO/LILRA2/VDR/P2RX7/LYN/CCR1/SLC8A1/LILRB2/LILRA5/LILRB1/CCR5/CACNA2D3/ANXA2/ANXA2P2/SLC24A4/AHNAK/CACNG4/CACNA2D4	30
GO:0050730	regulation of peptidyl-tyrosine phosphorylation	29/657	249/15517	7.91685e-07	1.98725e-05	1.5227e-05	SH3BP5/FYN/CD36/CCL5/SRC/ACE/CD300A/ICAM1/UNC119/MVP/PRKCD/ITGB2/CD4/PECAM1/CLEC7A/LYN/IL31RA/LILRB4/LILRA5/NCF1/BST1/EHD4/PTPRJ/NOD2/FCGR1A/CSF1R/IQGAP1/EREG/PDGFD	29
GO:0003018	vascular process in circulatory system	25/657	254/15517	8.02336e-05	0.00112841	0.00086463	RGS2/PTGS2/SLC2A3/SLCO2B1/ECE1/TJP2/SOD2/CD36/PLEC/SRC/ACE/ICAM1/SLC16A1/CXCR2/SLC8A1/ABCC3/LRP1/SCPEP1/PTPRJ/GCH1/P2RY2/HRH2/SLC44A1/SLC1A3/OCLN	25
GO:0007568	aging	25/657	312/15517	0.00173719	0.0143654	0.0110073	PTGS2/C1QA/SOD2/IL10/ID2/ICAM1/NFKB2/LMNA/PRKCD/SPI1/TIMP1/TSPO/KYNU/NEK6/NAMPT/BCL2A1/TNFRSF1B/LRRK2/LRP1/ABI3/BCL6/CD68/PPARGC1A/CDKN2B/CAT	25
GO:0036293	response to decreased oxygen levels	24/657	295/15517	0.00173936	0.0143654	0.0110073	PTGS2/CPEB4/ZFP36L1/SOD2/CXCR4/CAPN2/THBS1/SRC/ICAM1/LMNA/AGTRAP/ADAM8/RYR1/CASP1/CARD16/PAK1/SLC8A1/NAMPT/HMOX1/CYBB/TLR2/HIPK2/PPARGC1A/CAT	24
GO:0008360	regulation of cell shape	22/657	143/15517	1.47885e-07	4.45492e-06	3.41352e-06	FYN/EPS8/FMNL2/LST1/EPB41L3/FN1/PLXNC1/PLXNB2/ICAM1/ARAP1/ITGB2/SEMA4A/CDC42EP3/FGD4/FGD2/CDC42EP1/FGR/HEXB/ITGA7/CSF1R/HCK/RHOU	22
GO:0009952	anterior/posterior pattern specification	21/657	195/15517	8.25127e-05	0.00115593	0.000885714	SEMA3C/BASP1/LFNG/HIPK2/HOXB9/HOXB8/HOXB7/HOXA11/PBX3/HOXA9/HOXA10/HOXA5/HOXA3/HOXA6/HOXA7/HOXA4/HOXB6/HOXB5/HOXB4/HOXB3/HOXB2	21
GO:0098657	import into cell	21/657	211/15517	0.000250683	0.00296259	0.00227004	RGS2/STEAP4/KCNJ15/SLC2A3/FOLR2/SLC9A9/FYN/IRS2/KCNQ1/CD36/THBS1/FLOT1/SLC43A2/SLC12A9/SLC15A3/SLC8A1/IL10RA/SLC24A4/SLC36A1/ACSL1/SLC1A3	21
GO:0045444	fat cell differentiation	19/657	205/15517	0.00115532	0.0104121	0.00797808	RGS2/PTGS2/STEAP4/ZFP36L1/ARID5B/ARL4A/ID2/ZFP36/KLF4/ZNF385A/CEBPB/ZBTB7B/JDP2/SORT1/MAFB/ALOX5/OSBPL11/PPARGC1A/PRDM16	19
GO:0051092	positive regulation of NF-kappaB transcription factor activity	18/657	148/15517	5.4458e-05	0.00081973	0.000628106	NLRP3/CD36/LGALS9/FLOT1/ICAM1/ADAM8/PYCARD/CARD16/CLEC7A/NLRC4/CX3CR1/S100A9/S100A8/S100A12/NOD2/TLR2/TLR4/CAT	18
GO:1901136	carbohydrate derivative catabolic process	17/657	162/15517	0.000517177	0.00550501	0.00421814	LYVE1/DPYD/NPL/PDE4A/SGSH/NAGA/ABCD1/PRKCD/CST3/SAMHD1/CDA/APOBEC3A/AOAH/HEXB/TYMP/UPP1/GNS	17
GO:0006801	superoxide metabolic process	16/657	68/15517	1.67623e-08	6.3849e-07	4.89234e-07	SOD2/CD36/PRKCD/ITGB2/CLEC7A/NCF2/ITGAM/NCF1/NCF1B/NCF1C/FPR2/CYBB/HVCN1/BST1/TYROBP/GCH1	16
GO:0042542	response to hydrogen peroxide	16/657	133/15517	0.000158556	0.00204129	0.00156411	HP/CYP1B1/ADAM9/FYN/SOD2/IL10/CAPN2/SRC/KLF4/PRKCD/SLC8A1/HMOX1/LRRK2/SIRPA/PDGFD/CAT	16
GO:0044409	entry into host	16/657	143/15517	0.000366323	0.00415858	0.00318645	CR1/SIGLEC1/CXCR4/SRC/LGALS9/ICAM1/LDLR/ITGB7/CD4/LGALS1/SELPLG/CD86/CCR5/FCN1/CLEC4G/CTSB	16
GO:0048704	embryonic skeletal system morphogenesis	15/657	93/15517	7.79652e-06	0.000155559	0.000119195	HOXB9/HOXB8/HOXB7/HOXA11/HOXA9/HOXA5/HOXA3/HOXA6/HOXA7/HOXA4/HOXB6/HOXB5/HOXB4/HOXB3/HOXB2	15
GO:0043112	receptor metabolic process	15/657	153/15517	0.002137	0.0169818	0.0130121	ECE1/LAPTM5/CD36/SNX25/FLOT1/ARAP1/ITGB2/CXCR2/RAB31/LILRB4/LRP1/LILRB1/FCER1G/ANXA2/CACNG4	15
GO:0110148	biomineralization	14/657	161/15517	0.00852485	0.0493606	0.0378218	PTGS2/GPNMB/CEBPB/TCIRG1/P2RX7/CCR1/SLC8A1/FGR/ASGR2/FAM20C/ALOX5/SLC24A4/SNX10/SGMS2	14
GO:0120162	positive regulation of cold-induced thermogenesis	11/657	96/15517	0.00241957	0.0186485	0.0142892	G0S2/CXCR4/CD36/CEBPB/ZBTB7B/CCR2/PRLR/IL4R/ACSL1/PPARGC1A/PRDM16	11
GO:0022600	digestive system process	11/657	101/15517	0.00360775	0.0256607	0.0196621	SGK1/TJP2/KCNQ1/CD36/LDLR/VDR/TYMP/NOD2/HRH2/TLR4/SNX10	11
GO:0007040	lysosome organization	10/657	65/15517	0.000376686	0.00424485	0.00325255	LAPTM5/MYO7A/ABCA1/RAB34/TFEB/GAA/LRRK2/HEXB/GRN/LYST	10
GO:0080171	lytic vacuole organization	10/657	65/15517	0.000376686	0.00424485	0.00325255	LAPTM5/MYO7A/ABCA1/RAB34/TFEB/GAA/LRRK2/HEXB/GRN/LYST	10
GO:0043502	regulation of muscle adaptation	10/657	76/15517	0.0013241	0.0115583	0.00885638	RGS2/PRKCA/AIF1/CAMK2D/TNNT1/LMNA/KLF4/PAK1/TNFRSF1B/PPARGC1A	10
GO:0014902	myotube differentiation	10/657	97/15517	0.00791974	0.0469279	0.0359578	CXCL9/PLEC/CAPN2/FLOT1/RYR1/PLD3/HDAC9/MYOF/SORT1/IL4R	10
GO:0045730	respiratory burst	9/657	32/15517	4.83584e-06	0.000100852	7.72766e-05	CLEC7A/NCF2/SLC11A1/NCF1/NCF1B/NCF1C/CYBB/GRN/HCK	9
GO:0097242	amyloid-beta clearance	9/657	36/15517	1.39433e-05	0.000262865	0.000201417	CD36/LDLR/ITGB2/ITGAM/C5AR1/MSR1/LRP1/MARCO/IFNGR1	9
GO:0055094	response to lipoprotein particle	8/657	29/15517	1.92661e-05	0.000337633	0.000258707	CD36/CES1/ABCA1/LDLR/ITGB2/CD68/FCER1G/TLR4	8
GO:0060143	positive regulation of syncytium formation by plasma membrane fusion	7/657	19/15517	7.62438e-06	0.000152786	0.00011707	ADAM9/CXCL9/CAMK1/CAPN2/FLOT1/TYROBP/IL4R	7
GO:0034381	plasma lipoprotein particle clearance	7/657	40/15517	0.00130088	0.0113771	0.00871756	CD36/LDLR/HMOX1/MSR1/ANXA2/NCEH1/APOC2	7
GO:0031529	ruffle organization	7/657	51/15517	0.00541008	0.034972	0.0267968	EPS8/AIF1/ICAM1/TCIRG1/ABI3/CSF1R/SNX10	7
GO:1901889	negative regulation of cell junction assembly	6/657	29/15517	0.00116116	0.0104121	0.00797808	THBS1/ARHGAP6/SRC/ACE/LRP1/TLR2	6
GO:0006691	leukotriene metabolic process	6/657	33/15517	0.00234509	0.0182886	0.0140133	GGT1/DPEP2/LTA4H/ALOX5AP/ALOX5/TLR2	6
GO:0098883	synapse pruning	5/657	11/15517	5.00508e-05	0.000761334	0.000583361	C1QC/C1QB/C1QA/CX3CR1/ITGAM	5
GO:0051764	actin crosslink formation	5/657	14/15517	0.000195035	0.0024295	0.00186157	EPS8/AIF1/LCP1/DPYSL3/MARCKS	5
GO:0051770	positive regulation of nitric-oxide synthase biosynthetic process	5/657	16/15517	0.00039652	0.00435134	0.00333415	NAMPT/LRRK2/NOD2/TLR2/TLR4	5
GO:0010042	response to manganese ion	5/657	18/15517	0.000724877	0.0070783	0.00542364	PTGS2/ADAM9/SOD2/TSPO/LRRK2	5
GO:0051882	mitochondrial depolarization	5/657	21/15517	0.00154938	0.0131029	0.0100399	SRC/ABCD1/TSPO/CASP1/LRRK2	5
GO:0090200	positive regulation of release of cytochrome c from mitochondria	5/657	27/15517	0.00498407	0.0325838	0.0249669	BCL2L11/CIDEB/PYCARD/TNFSF10/PLAUR	5
GO:0042167	heme catabolic process	4/657	11/15517	0.000828041	0.00788521	0.00604193	BLVRA/SLCO2B1/BLVRB/HMOX1	4
GO:0046149	pigment catabolic process	4/657	11/15517	0.000828041	0.00788521	0.00604193	BLVRA/SLCO2B1/BLVRB/HMOX1	4
GO:0042953	lipoprotein transport	4/657	12/15517	0.00120066	0.0106215	0.0081386	CD36/UNC119/MSR1/LRP1	4
GO:0051238	sequestering of metal ion	4/657	15/15517	0.00299161	0.0219211	0.0167967	S100A9/S100A8/FTL/FTH1	4
GO:0140632	inflammasome complex assembly	4/657	17/15517	0.00487645	0.032323	0.024767	CD36/NLRP1/MEFV/TLR4	4
GO:0030728	ovulation	4/657	18/15517	0.00606261	0.0381729	0.0292494	RGS2/PTGS2/IL4R/EREG	4
GO:0001765	membrane raft assembly	3/657	10/15517	0.00725312	0.0442776	0.0339271	FLOT1/S100A10/ANXA2	3
